# Supplementary material for: Co-expression network and comparative transcriptome analysis for fiber initiation and elongation reveal genetic differences in two lines from upland cotton CCRI70 RIL population
Source: PeerJ. 2021 Jul 21;9:e11812. doi: 10.7717/peerj.11812 (PMC8308610; doi:10.7717/peerj.11812)
Supplement: Supplemental Information 2 [file peerj-09-11812-s002.xlsx]

## Sheet: Sheet1
Table S2. Summary of RNA-seq of the 24 tissues samples
Samples	DPA	Sample_ID†	RAW_READS	RAW_BASES	CLEAN_READS	CLEAN_BASES	READ_LENGTH	Q30_PERCENT	GC_PERCENT	Clean_Reads	Unique_Reads	Unique_Reads_Percent	Multi_Reads	Multi_Reads_Percent
L1	-3DPA	L1_-3DPA_1	40042885	12012865500	38370263	11511078900	150;150	95.86;94.32	43.84;43.71	38370263	30399882	79.2277	3223614	8.40133
		L1_-3DPA_2	45789590	13736877000	43893433	13168029900	150;150	95.42;93.33	43.37;43.21	43893433	34537268	78.6844	3778495	8.60834
		L1_-3DPA_3	63479326	19043797800	60941002	18282300600	150;150	95.38;93.33	43.42;43.29	60941002	48144682	79.0021	5355405	8.78785
	0DPA	L1_0DPA_1	45476380	13642914000	43486296	13045888800	150;150	95.63;94.24	43.56;43.44	43486296	34251421	78.7637	3652031	8.39812
		L1_0DPA_2	52074643	15622392900	49667602	14900280600	150;150	94.89;92.64	45.07;44.86	49667602	33621170	67.6924	4370207	8.79891
		L1_0DPA_3	67082992	20124897600	63632948	19089884400	150;150	95.36;93.74	45.16;45.01	63632948	42524855	66.8284	5217366	8.19916
	5DPA	L1_5DPA_1	36365251	10909575300	36136154	10840846200	150;150	94.47;89.69	44.82;44.35	36136154	25456543	70.4462	3676616	10.1743
		L1_5DPA_2	23138494	6941548200	23077160	6923148000	150;150	94.01;90.49	46.21;45.94	42477674	27400688	64.5061	4104065	9.6617
		L1_5DPA_2	19448709	5834612700	19400514	5820154200	150;150	94.80;91.95	46.23;45.96
		L1_5DPA_3	34614257	10384277100	34447154	10334146200	150;150	94.91;90.84	44.99;44.45	34447154	24886925	72.2467	3550296	10.3065
	10DPA	L1_10DPA_1	23197302	6959190600	23087285	6926185500	150;150	93.96;91.45	45.28;44.83	31631355	22508736	71.1596	3383639	10.6971
		L1_10DPA_1	8583450	2575035000	8544070	2563221000	150;150	92.99;89.95	45.38;44.95
		L1_10DPA_2	26254330	7876299000	26161238	7848371400	150;150	94.20;91.52	45.86;45.52	36189139	24916678	68.8513	3957116	10.9345
		L1_10DPA_2	10064125	3019237500	10027901	3008370300	150;150	93.21;90.00	45.91;45.58
		L1_10DPA_3	22093095	6627928500	22031906	6609571800	150;150	94.18;90.77	45.79;45.51	28173003	19647461	69.7386	3239249	11.4977
		L1_10DPA_3	6158986	1847695800	6141097	1842329100	150;150	93.26;89.06	45.83;45.57
L2	-3DPA	L2_-3DPA_1	39088150	11726445000	37846467	11353940100	150;150	93.97;90.55	43.64;43.70	37846467	28541108	75.4129	3814370	10.0785
		L2_-3DPA_2	41787771	12536331300	40014700	12004410000	150;150	94.90;92.64	43.27;43.13	40014700	31266130	78.1366	3541613	8.85078
		L2_-3DPA_3	42608329	12782498700	41206539	12361961700	150;150	95.59;93.83	43.30;43.17	41206539	32582073	79.0702	3475446	8.43421
	0DPA	L2_0DPA_1	39572797	11871839100	38311978	11493593400	150;150	95.10;93.18	43.97;43.94	38311978	29987543	78.272	3423536	8.93594
		L2_0DPA_2	48820867	14646260100	46941635	14082490500	150;150	94.42;92.26	43.38;43.31	46941635	35971810	76.6309	4401334	9.37618
		L2_0DPA_3	44818911	13445673300	42522100	12756630000	150;150	95.03;93.11	44.23;44.15	42522100	32099145	75.4881	3569542	8.39456
	5DPA	L2_5DPA_1	18556044	5566813200	18338427	5501528100	150;150	93.95;91.75	45.56;45.21	38715195	26314367	67.9691	3660743	9.45557
		L2_5DPA_1	20612255	6183676500	20376768	6113030400	150;150	94.65;92.70	45.57;45.24
		L2_5DPA_2	29947650	8984295000	29767666	8930299800	150;150	93.97;89.66	45.80;45.37	29767666	19512512	65.5494	2936708	9.86543
		L2_5DPA_3	28665775	8599732500	28524776	8557432800	150;150	94.67;92.25	49.33;48.84	28524776	12061489	42.2843	1895827	6.64625
	10DPA	L2_10DPA_1	21296096	6388828800	21234527	6370358100	150;150	94.25;91.84	46.03;45.72	26994924	17603928	65.212	2558039	9.476
		L2_10DPA_1	5778046	1733413800	5760397	1728119100	150;150	93.22;90.33	46.09;45.79
		L2_10DPA_2	21999817	6599945100	21930398	6579119400	150;150	94.25;91.15	45.82;45.52	30603535	20734502	67.752	3132249	10.2349
		L2_10DPA_2	8700221	2610066300	8673137	2601941100	150;150	93.31;89.52	45.89;45.59
		L2_10DPA_3	19443859	5833157700	19393175	5817952500	150;150	93.98;91.24	46.41;46.10	31405445	20240785	64.4499	3335893	10.622
		L2_10DPA_3	12045039	3613511700	12012270	3603681000	150;150	92.99;89.70	46.45;46.14
		†Due to the demand for sequencing data, some sample data comes from multiple lanes
