# Supplementary material for: Co-expression network and comparative transcriptome analysis for fiber initiation and elongation reveal genetic differences in two lines from upland cotton CCRI70 RIL population
Source: PeerJ. 2021 Jul 21;9:e11812. doi: 10.7717/peerj.11812 (PMC8308610; doi:10.7717/peerj.11812)
Supplement: Supplemental Information 6 [file peerj-09-11812-s006.xlsx]

## Sheet: Table S6
Table S6. CDs sequences of DEGs
>Ghir_A01G000010
ATGTTGAAACAAGATGGAACTCTGTGTTCCTTCTCACCGTGCATGGAGCAAGTGCAACGT
TCATGTGAAACTCTGAGATCTGACTTTATAGAGATATATGGACCTTTGAAATACTGCTCC
GCATGTATGAAATCTGTGAATGGAAAATGGATCACTCGAAGGTCAATGATGGGAATTCCA
TTGCATGCTCTCCACACAAGAGGAGGCCGCCTTCAAGTGAAGCAAGTGTGGGGGACAATG
CAAGTTCTCCGAGAATCATGGCTTGGCCATCTGCTGAAACTCGAGGGCATACTGGATATT
TGA
>Ghir_A01G000020
ATGAATAAAATTCCCTACCCAGACCTTACAGTTGATTTAAGGGATAAAACAATTACTCTT
GTGGCCCGCTTAATCCTCCTGTTAATTCATGCCCAACATTCTATGCTCAGACAAAGCTCA
AGTGAGATCTATGATCTCGGGAGAAAACTTGGAAATTCTTCTTTTCTTGGTGCATGGCCT
GACTCTATAGCAGGGAGATGGGGTTAA
>Ghir_A01G000030
ATGGCCACCAGACAGCATGTCAACAACAGCTTGCCACCCCGGACAAGTGACAAGTGGTAC
CAAAGCTTCGGTTGCAAAGTCATTGAGATGATAACGAAAACTCCAGAAGAAACAACGAGC
ATGGAGGTCAAGAAGATGGTTGAGACCCTAAGTACTGTGAGCAAAGGCAAGGAAGTGGTT
CTGAAGGGCAAGCCAATGGTGAGTCGGTTAAAGGCAACCGAGAGCCATATGGATGGCGTT
GTTGCAACCATAGAAGTGCCTTGGTGGCCTTGGTGGAGGCCCTATGCAGCGAAATCGTGG
AACTCAAGGGAAAGCTTTTGA
>Ghir_A01G000040
ATGTTGGTCATTGCATGGAATGAAGTCATAATTTGTATTGGTTGCCCCATGGAAGACCAC
ACTTTTGCTGTTGGTCAGGAGTTCCCTGATGTCAAGGCCTTCCGTAATGCTATTAAGGAA
GCTGCCATTGCACAGCACTTTGAGCTGCGTATTATAAAGAGTGACCTTATCCGTTACTTT
GCCAAGTGCGCCACAGAAGGATGTCCATGGCGTATTCGTGCAGTTAAGCTTCCCAATTCT
CCAACTTTCACAATTAGAAGTCTTGAAGGAGCACATACTTGTGGGAAAAATGCACAAAAT
GGACACCATCAAGCTTCTGTGGATTGGATTGTGAGTTTTATAGAGGAACGACTACGGGAT
AACATCAATTACAAGCCAAAGGATATATTGCATGACATTCATAAACAATATGGGATCATC
ATACCATACAAGCAAGCTTGGCGTGCAAAGGAACGGGGACTTGCTGCTATTTATGGCTCT
TCAGAAGAAGGATACTGCATGCTTCCCACATTTTGTGAGGAAATAAAGAAAACAAACCCT
GGAAGTATTGCAGAGTTATTCACCACTGGTGCAGATAACCGTTTCCAGCGGCTATTTGTT
TCCTTTCATGCATCCATATGTGGATTCTTGAGTGGATGCTTGCCTATTGTTGGGCTTGGT
GGAATCCAGCTTAAAAGCAAATACCTCGGTACTTTGCTTTCAGCAACTGCTTTTGATGCT
GATGGTGGTTTATTTCCTCTTGCATTTGGCGTTGTTGATACAGAAAATGATGATAGCTGG
ATCTGGTTCTTATCAGAGTTGCATAAGGCTTTGGAGATGAATTCTGAGAAAATGCCACAG
CTCACTTTTCTATCAGATGGTCAAAAAGGCACTTTAGATGCAATAAGGAGAAAGTTCCCA
AATTCTTGTCATGCCTTTTGCATGAGCTATCTTAGTGAAAGCATTAGCAAAGAGTTCAAG
AACTCAAGGCTTTTCCATCTTCTCTGGAAAGCTGCATATGCTACAACTACGACTGTTTTT
AAAGAGAAAATGGCTGAAATAGAGGAGGCTTCTCCTGAAGCTGCAAAGTGGATACAGAAA
TTTCCACCTTCCCGCTGGGCATTGTTGTATTTCGAAGGGACACGTTATGGGCACCTCTCA
TCCAACATTGAGGAATTTAATCGGTGGATTCTTGATGCTTTAGAGTTACCCATAATACAG
GTGGTTGAGCAAATTCACAACAAATTGATGTCTGAGTTTGAGGACCGTCGAACTAGAAGT
CATTCTTGGTTTTCTGTACTAGCCCCTAGTGCTGAGACACGCATGCAAGAAGTTATCAGC
CGTGCATCAACATATCAAGTTCTGCGGTCAGATGAAGTAGAATTTGAGGTTATATCAGCT
GAACGATCAGACATTGTGAATATTGGGAAACACTCTTGTTCATGTCGTGATTGGCAACTT
TATGGAATACCTTGTGCACTTGCTGCGGCAGCAATCATGTCATGCCGAAAAGATGTATAT
GCTTTCGCAGAGAAATGCTTTACAGTTGCCAGTTATCATGAGGCATATTCAGAAGAGATA
TACCCCATTCCTCAGAAGATTGACTGGAACAAGTTCGATGAGGCGCCTAGTACTTTGAAT
GAGGATGCTCAAGTCGTGCGACCGCCCAAGTTTCGTCGGCCTCCAGGACGCCCTGAAAAG
AAACGGATATGCGTAGGGGAGCTTAATCGTGAGAAACACACGGTGCATTGTAGCAGATGT
AACCAGACCGGTCACTATAAAACAACTTGCAAAGCAGATATTATGAAGGGTATTGATTCT
AGCCTTGTAGGATCTAATTTTGTACTTAAGTAG
>Ghir_A01G000080
ATGGAAGTCCCCTTTTTCCCAACCCTTTTCTCCTGTATCAAAGACTTGGTGGTGCAACAA
GCCTTGTTCTCAACCTTGGAGGATTGGCTAGTGAAGCATCCCAAAATCCTCCAGTTTTCA
TGGGAAAGTGGCCAAACACCAGCCTCCTCTCACCGCTTCCTCACCCTCACTGTCTTGTCT
TACATCTCTTTCACCTTCGTTCTCTCCCAACTATCTCGCCCATCACTTTCACGTCCACTC
CTCAAATCAATCGCAGCCGTCCACAACATCTTCCTCCTTACCCTTTCTTTCATCATGGCC
CTGGGTTGCCTCGTTTCCATCTTCTCCCAGGTGCCTAACTTCAACACCCTCGTTTGCTTC
CCCAGGGGTACATCCCCATCGGGCCCTCTCTTTTTCTGGGCATACATCTTCTACCTCTCC
AAGATTGTTGAATTCATGGACACCCTTTTGATCATCCTCAGCGGATCCATGAAGAGGCTA
TCCTTCCTTCACGTTTACCATCACTCCATGGTGGTCATCATGTGTTATATTTGCTTAGAC
AGTGCTCAGTCCTCCGTACCCATGGTGCTGGTCACCAACTGCGTGGTGCATGTCGTAATG
TACACCTATTACCTGTTGTGCACCCTGGGGATGCACCCTAAGTGGAAAAAAATGGTGACG
GATTTTCAACTAGTGCAGTTCTGGTTAAGCTTTTTGATCATGGCCATGCTTGTGTTCTAC
CACTTCACAGCTTCTGGCTGCTCTGGGATTCTGAGTTGGTGTTTCAATGCAGCCTTCATC
GCCTCTCTTCTCTACTTGTTCTCAGACTTTCATGCCAAGAGTTACTCCACCAATGCCAAG
GTCTTCAAGGGTAACTAA
>Ghir_A01G000100
ATGGGAAGCACCGCCGTCGAGAAGACAGCAGAAGAGCTTCAGCGAGAGATTGATGAGCTT
CATCGCCAGCAACGCGAGATTACAGAGAGGCTGAGAGATCCTCGAGGACTCCGAAGAGGA
GGACTGTCAGGCATCGGTCCTCGTAACTTCGCCGCCAATGGTTCTCGTCAGCGTGGCTTT
CTTCGACCTGCGGATAGGATTGATGGAGAAGATCAACCTCCGGCTAAGAGGCGATTGTCA
TCAGCTGTTGTCAAGGTTGAAGATGGAGAGATTGTTGATGATGAAGTAGCAAAGGATGCC
AGTGACATGGCTGTCGAAGGATCTGGTGCAGTACATGAGAGTGATAGAAAGCTTTCGACT
CAGCAGCAAAGTGGTTGGTCTAGAAGGGATGTAAATCAAAGACCACTGAAGAAGGATGCT
GAAGTTCCGGTTGCTGAGCATGTTCCAAGGATTTTGCCCAAGGATGACGACCCAAGCTTG
ATTAATAGGAATAAAAGAATGTTGGGTCAACTTTTAGGGACTTTGGAGAGATTCAGGAAA
GAAGATAAGCAACTTTCAGGGACAGAGGCATATATGAGACGGTCAAATTCCTTGCAAAGA
GCTGAGCAAAGAGCTCGCGAAGAAAGTGAGAAGCTGAGGCAACAAGAGCGTGAACAAATA
GCAGAAAAGAGGAGGAGAGATCTGACTCTCAGGGCTCGTGTAGCTGCCAAGGCTGAAGAA
AAGAAGCTGGAGTTGTTGTTTCTTCAGTGGAGTGAGCACCACAAAAAGCTTAGCAATTTT
ATAAGGACGAAAACTGAGCCTCCAATATATTATTTACCAACTAAACCATTGCATGAAGAT
GCAGCCATATATGAGCAGCAGAAAGAACAAGAGTATTTGGAATGGAAGACAGCAAGGAGG
GAGGAACTGTCTGAATATCAGAAACAGATAGGAGAAGAATATGTAGGGAACGTGGAAAAG
GAGTTGGAGAGGTGGCAAAATGCTCGGAAAGCTAGGAAAGTAAACAATGACATGAACCTA
CAAGAAACAATGGACAAAGAATTGGATAGCCATAGACTGGAGCATGGTCCAAAGAAGAGA
AAGATACCAGGTGGAAACAACAATGAAGATGAGGAAGATGTGGAAGATATCAATGTTGGG
GAAGATGATATGATGGATGATGTGTTGGATGTTGATGATAATAATGGTAGGAGGGGAGAT
GAAACAGCGAAAGCAGAGCCCGATGTTGATCAGCTTTGA
>Ghir_A01G000110
ATGCAAATGCCACCCCACGCCAGAGAAATGCGTCCAACCCCCAATGGCGACCACCACCGC
CGTCACGGCCTCTCCGCCGCATCACCTCTCGCTTACTACCCTCGCTCTTCCTCTTCTTCT
GCCTCTTTCAAAGGCTGCTGTTGCTGCCTCTTCCTTCTCTCTTCCTTCTTACTCCTTCTC
GTCCTAGCTGTTTTTCTCATAATATTCCTGGCTGTTAAACCCGAGAAACCCCAGTTCGAT
CTCCAACAAGTAGGGGTTCAATACATGGGTATCTCCACTTCTAATCCTTCCTCCTTCGAT
GGCACTGGCACCGCTGTCTCGCCTTCCCCAACAACCGCTTCTTTGTCCTTAACTATCCAC
TTGCTTTTCACTGCGGTGAATCCCAATAAGGTCGGCATCAAATACGGCGAGTCTAGGTTC
ACCGTTATGTACCGTGGGATTCCTTTGGGAAAAGCTTCCGTCCCTGGGTTTTACCAAGAA
GCTCACAGCACCCGGAATGTGGAAGCTACCATCGCCGTGGATCGAGCTAACTTAATGCAA
GCTGATGCAGCTGATTTAATCAGAGATGCTTCACTTAGTGACCGTGTTCAGCTTAGAGTT
TTGGGTGATGTTGGCGCTAAGATCCGCGTCTTGGACTTCGATTCTCCTGGCGTTCAGGTA
TCGGTGGATTGTGCAATAGTGATCAGTCCAAGGAAGCAGTCTATCACCGACAAGCAATGT
GGATTCGATGGATTGAGTGTTTAA
>Ghir_A01G000120
ATGGCTGATGAGGATATTCAACCTCTTGTTTGTGACAATGGAACTGGAATGGTCAAGGCT
GGTTTTGCTGGTGATGATGCCCCAAGGGCAGTGTTTCCTAGTATCGTCGGTCGACCACGC
CATACAGGCGTGATGGTGGGAATGGGTCAAAAGGATGCTTATGTAGGAGATGAAGCTCAA
TCAAAGAGAGGTATCCTTACCTTGAAGTACCCTATCGAACATGGCATTGTCAGCAATTGG
GATGACATGGAAAAGATTTGGCACCATACTTTCTACAACGAGCTTCGTGTCGCCCCTGAA
GAACATCCGGTACTTCTTACAGAAGCACCGCTTAACCCCAAGGCTAATAGGGAGAAGATG
ACTCAGATAATGTTTGAAACATTTGATGTGCCTGCTATGTATGTTGCTATTCAGGCAGTT
CTTTCACTTTATGCCAGTGGTCGTACAACAGGTATTGTGTTGGATTCTGGTGATGGTGTG
AGCCACACTGTGCCAATTTATGAAGGCTATGCTCTTCCCCATGCCATTCTCCGGTTAGAT
CTTGCCGGTCGTGATCTTACGGATTCCTTGATGAAGATCTTAACCGAGAGAGGGTACTCT
TTTACGACGACTGCAGAACGGGAAATTGTTCGTGACATGAAAGAGAAGCTTGCATACGTA
GCTCTTGATTACGAGCAAGAATTGGAGACTGCCAAGAGTAGCTCTGCCATTGAAAAGAGT
TACGAATTGCCCGATGGTCAAGTGATTACAATCGGAGCAGAGAGGTTCCGTTGCCCCGAA
GTATTGTTCCAACCATCTCTGATCGGAATGGAAGCAGCCGGAATCCACGAAACTACATAC
AACTCCATTATGAAGTGTGATGTTGATATCAGAAAAGATCTGTATGGAAACATAGTGCTG
AGTGGTGGAACAACCATGTTCCCTGGTATTGCTGATAGGATGAGCAAGGAAATCACTGCA
CTTGCACCTAGCAGCATGAAGATCAAGGTGGTTGCACCTCCTGAGAGAAAATACAGTGTT
TGGATTGGAGGCTTCCATTTTAGCTTCTCTTAG
>Ghir_A01G000130
ATGGCGGACGAGGAACCTGTTGATCAGAAAAAATATTTTGACGATGGTTGCAAGCCTAAA
TGTGTGAAACAGCTTCGTTCATATGAGGCATGTGTTAAGAGAATCCAAGGTGATGAAAGT
GGTAACAAGCATTGCACTGGTCAATATTTTGACTATTGGTCTTGTGTTGATAAATGTGTT
GCACCATCGCTATTCACAAAACTGAAATAA
>Ghir_A01G000180
ATGAAAGGGGAAGTTTTGAAATCAAGATTCAAGAGGGTATGTGTGTTTTGTGGGAGCAGT
ACTGGCAAGAGGAAATGTTACAGAGATGCTGCAGTTGAATTAGCCCAAGAGTTGGTGGCA
AGAAAATTGGACCTTGTTTATGGAGGAGGGAGTACTGGGTTAATGGGTTTGGTTTCACAA
GCTGTTCACCATGGTGGAGGCAATGTTCTTGGGATCATTCCTAGAACTCTAATGAGTAAA
GAGATAAGTGGTGAAACTATTGGGGAAGTAAGGGCAGTAGCTGACATGCACCAAAGAAAG
GCAGAAATGGCCAATCACTCTGATTGTTTCATTGCCCTACCAGGTGGCTATGGAACTTTA
GAAGAGTTATTAGAAGTCATAACTTGGGCTCAGTTGGGAATCCATGACAAACCCGTAGGT
TTGCTTAATGTTGATGGCTATTATAACTATTTACTTACTTTCATCGACAAAGCCGTGGAT
GATGGCTTTATCAAACCTTCCCAACGCCATATCTTTGTCTCTGCACCAAATTCTAAAGAA
CTGGTTCAAAAGCTTGAGGAGTACGTGCCTGTGCATGATGGTGTCATTGCTAAAGCAAGT
TGGGAAGCTGAGAAGCAGCAACAGCTGGCTTTCACTGCTACTACTACTACTTTACAGACT
GAGATCACTCTATAA
>Ghir_A01G000230
ATGATTTTCATTCTTGTTTACTGCACCGCCGGTATCTCAGGTGGTCACATTAACCCGGCG
GTGACATTTGGGTTGTTTTTGGCTAGGAAGGTGTCGTTAATAAGGGCGGTGGCTTACATG
GTAGCTCAATGTTTGGGTGCTATTTGTGGTGTTGGGTTAGTTAAGGCATTCATGAAGAGT
GAATACAACTCCCTTGGCGGCGGTGTTAACACGGTGGCGACTGGTTATAACAAAGGGACT
GCTTTGGGAGCTGAGATTATTGGGACATTCGTGCTTGTTTACACTGTTTTTTCAGCTACT
GACCCTAAAAGAAGTGCCCGTGATTCACATGTACCCGTGTTGGCTCCACTTCCTATAGGA
TTTGCAGTGTTCATGGTTCATTTGGCTACTATTCCTATCACCGGAACTGGTATTAACCCT
GCTAGAAGCTTCGGCGCCGCCGTTATTTACAACAACGACAAGGCTTGGGATGACCACTGG
ATATTCTGGGTTGGACCAATGGTGGGAGCACTTGCGGCGGCGGCATATCATCAGTACATC
CTTAGAGCGGCGGCTATTAAGGCTTTGGGATCTTTCCGGAGCAACCCCAGCAATTAA
>Ghir_A01G000290
ATGGGTTTTGTGGGTACTGTGTTGGGCATTTTTGGATTTGGATTTGGGATTACAGCGGGT
CTTGTGATCGGTTATTACTTCTTCATCTACATCCAGCCTAGCGATGTAGCGGATCCAGAA
ATCCGACCTCTGGTCGAGGAAAATCAAGAGACATTACAAAAGATGCTTCCAGAGATACCA
TTCTGGGTAAAAAACCCAGACTATGATCGTCTTGACTGGCTAAACAAGTTTTTGGAGTAT
ATGTGGCCTAATCTTAACAAGGCCATCTGCGCAACTGTCAGGGGCATTGTCAAACCCATA
ATTGATGAACAAATTCCACAATATAAAATTGATGCTGTTGAATTTGAAGCACTTACATTA
GGATCTTTGCCGCCAACTTTCCAAGGTATGAAGATTTATGTCACGGAAGAGAAGGAGCTA
ATCATGGAACCATCAATAAAATGGGCAGCAAATGCCAATGTTACTATTGCTGTAAAAGCA
TATGGACTGAAGGCAACTGCTCAGGTTGTTGATTTGCAAGTGTTTGCTCTACCACGCATT
ACCTTGAAGCCTTTGGTCCCAAGCTTTCCATGTTTTGCAAACATCTTCGTCTCTTTGATG
GATAAGCCTTATGTTGACTTTGGGCTGAAGGTTGTAGGGATTGATCTCATGTCAGTACCT
ATTCTCTACAGGTTTGTCCAGGAAATTATCAAAGATCAGGTAGCAAACATGTATCATTGG
CCTAAAACTCTTGAAGTACAAATTCTGGATCCAGCAAAAGCTTTTGATCGACCTGTAGGA
CTTCTTCACGTGAAAGTTATAAGGGCGCTGAAACTAAAAAAGAAAGATCTTTTGGGTGCA
TCAGACCCTTATGTGAAAATAAAGCTAACCGAGAGTAAGCTTCCATCTAAACAAACCACA
GTGAAGATGAAGAACTTGAACCCTGAATGGAATGAGGAATTCAACTTTACAGTTAAAGAT
CCACTAACGCAGATCTTAAAACTTCATGTTATCGACTGGGAACAGATTGGCAAGCATGAC
AAAATGGGTATGAATGAGGTTCCACTGAAAGATCTTACTCCAGATGAGCCAAAACTTATG
ACCCTTGAACTCGTTAAAAAAAAAGACACAAACGATGCTCAAAACGACAAGTCTCGTGGG
CAGCTTGTTGTGGAACTAACATATAAGCCCTTCAAAGAAGAAGAGCTACCGAAAACTTTC
CAACAAACGAAAACATTGGTTAGGGCTCCTGATAATACACCTGATGGTGGAGGTATGCTT
GTAGTCATAGTCCATGAGGCAGAAGATGTCGAAGGAAAGCATCACAATAATCCGTATGTG
CGTATTCTCTTTAGAGGCGAGAAGAGAAAGACTAAGAAAATAAGGAAAACCAGAGATCCA
AGATGGGAAGAAGAGTTTACGTTTATGTTAGATGAACCCCCTATAAATGATAAAATTCAT
TTGGAAGTTTACAGCAGTTCATCAAGGATAGGCCTGCGGCGCCCAAAGGAATCACTAGGT
TATATTGATATCAATCTCTCAGATGTTGTTAACAACAAAAGAATTAATGAGAGATATCAT
CTCATTGATTCTAAAAATGGACGGATTCAAATTGAGTTGCAGTGGAGAACTAAAGATTAA
>Ghir_A01G000300
ATGCGTCGGGAGATCTCGATTTTGGTACAGCCTCGGTGCCTTCTTCTCTTCATTTCTCTC
TCAATTCTCCTCATTTTCGCTTTCTCAGGAGCCAAACGGGAGGAAGAGAAGATCGTAGAA
GAAGAGCATGAAATCACTCACAGAGTATACTTGGATGTGGATATTGATGGCCAGCGTGTA
GGTAGAATAGTTATTGGATTGTATGGCGAAGTTGTACCAAAAACTGTTGAAAATTTCAGG
GCTTTGTCTACAGGAGAGAAGGGCAAGGGTGCTAAGGGGAAAGCACTTCATTATAAGGGA
ACCCCATTCCATCGCATAATATCTGGATTCGTGGTTCAAGGCGGTGATATCATTCATGGT
GATGGAAGAGGAAGTGAGTCTATATATGGTGGCACCTTTGCCGATGAGAATTTTAAGATA
AAACATTCACATGCAGGTGTAGTTTCCATGGCTAATTCAGGACCTGATTCCAATGGCTCT
CAGTTTTATATCACCACTGTCAAAGCCAGTTGGTTGGATGGAGAGCATGTTGTTTTTGGT
AAGGTTATTCAAGGCATGGACATTGTGTATATGATCGAAGGCGGAGCCGGGACCTACAGT
GGGAAACCTAGAAAGAAGGTGATAATCGCCGACGCCGGTGAGATACCAAAGAGCAAATGG
GATGAGGAAGCATGA
>Ghir_A01G000310
ATGGGTGAGAGTAGGGTGACTGGGAAGGTAAAGTGGTTCACTGACCAAAGGGGATTTGGT
TTCATAACGCCGGATGACGGCGGCGAGGAGTTGTTCGTTCACCAATCGTCAATTCGTTCC
GACGGTTTTCGTATCCTCGCCGACGGCGAAGAAGTCGAGTTCGTTATCGATTCTTCTGAA
GGAGGTCGTACCAAGGCTGTTGATGTCACTGGCCCTAATGGGAACCCTGTTCGTGGCACC
ACGAGATCTGGACGCAGTGGTGGCGGAGGTGGATTCGGTGGTAGAGGAAGAAGAGGAGGT
TATGGAGGCGGCGGAGGAGGATGCTTTAAGTGTGGGGAGATGGCGCATATGGCGAGGGAC
TGTGGACAGGGCTGCGGCGGCGGCGGCAGTGGTCTGTCTTGTTACAACTGTGGAGGCTCC
GGGCATTTTGCAAGAGACTGTGCAAACAGTGATCGTTAA
>Ghir_A01G000330
ATGGGAGAAGTGGATCAAGCTTTCATACAATCCATCGAACACCGAGCCAACCTCGATTCC
ATCGAAATCGAAGGAATCCCATTAATCGATCTTTCACTATCCCACACTACAGACATCAAC
CTACTCGTTTCAGAGATCGGAAACGCTTGCCAAAACTGGGGTTTTTTTCAAGTGATCAAC
CACGGGGTGCCTTTGGAATTGCTCGAAAAGATTAAGGTAGCAGCTAAAGCATTCTTCGAT
CAACCCGTAGAGGAGAAACGTAAGGTTAAACGAGATGAAGTGAATGCTATGGGGTACCAT
GAAAGCGAGCATACTAAGAACGTTAGAGACTGGAAAGAGGTGTTTGATTTCTTGATAAAT
GACCCTTCTTTTTTACCAGCTTCGCCTGAGACTGAGGATAATGAAATAAGGACGTTGAGT
AATCAGTGGCCTGAGACTCCTCCACAGTTTAGGGAAGTATGCCAGACGTATGCAAGAGAG
GTTGAAAAGCTAGGTTACAAGCTATTGGAACTCATCTCTTTGAGCTTAGGCTTGCCATCT
AATAGGCTCAATGGCTACTTTGAAGACCATACAACCATGATGAGACTTAATCACTATCCT
CCATGCCCTTTCCCTGAGCTAGCACTCGGCGTAGGTCGACACAAGGATGCCGGTGCTTTA
ACCATCGTCGCTCAAGATGATATCGGAGGATTACAAGTGAGGAGAAAATCGGACGAAGTA
TGGGTTCCTGTTAAACCGACCCCAAATGCTTTGGTCATCAATGTTGGTGATACTATTCAG
GTTTGGAGCAACGAAGCTTACGAGAGCGTGGAGCATAGGGTGGTGGTGAACTCGGAACGG
GAAAGGTTTTCGATTCCAGTCTTCTTTTTCCCTTCTCACTACGTGATGGTGAAGCCATTG
GAGGAGCTTGTGAACGAGGGAAGCCCACCCAAATATAAACCATACAACTTTGGAAAGTTC
TTTGTGGCTAGAAACCGCAGTGATTATAAGAAACTTGAGGTCCAAAACATCCAGATAAGT
GATTTTAAGATCATCTAA
>Ghir_A01G000350
ATGGGAAATCCGAAGGTATTCTTCGACATGACGATTGGCGGCCAACCGGCTGGCCGGATC
GTAATGGAGCTCTTCGCCGATTGCACTCCACGCACGGCGGAGAACTTCCGTGCCCTTTGC
ACCGGGGAGAAAGGTGTCGGACGCAGCGGGAAACCACTCCACTACAAAGGCTCAACCTTC
CACCGCGTGATCCCTAACTTCATGTGCCAGGGAGGCGATTTCACCGCCGGAAATGGCACC
GGAGGTGAATCGATATACGGAGCCAAGTTCGAGGACGAGAACTTCATCAAGAAACACATC
GGACCGGGGATCCTCTCGATGGCGAACGCCGGACCGGGAACCAACGGGTCGCAGTTCTTC
ATTTGCACGACTAAGACTGAGTGGCTCGATGGGAAGCACGTGGTGTTTGGACAAGTTGTT
GAAGGCATGGATGTGGTTCGAGACATTGAGAAAGTTGGGTCTAGTGGTGGAAGAACTTCT
AAGCCAGTTGTTATTGCCGTTTGCGGACAACTCTAA
>Ghir_A01G000370
ATGTCTTCTTCTTTCACCCCGATGAAACGGCGCCGTTCTTCGGCTTCCTCGGCCGCGCCG
CTGCTCTCGTCTTTTCCTGTATGGCGAGCTCCGTATGGGACGGCTAAGAGCGGGGCTGGT
GTGGCGTCGATGGGTGTGATGAGGCCTGAGTTGTTATGGCCGGTTTTGGGTATTTATGGA
TCATTGCTGTTATATCAGTACTGGGATCAATCCAAAGGCCAAATCGTACCATCGTTTCGT
TGGTTATGCCCATCTTTCATCCGGTCTCGCTTGTTGCCTCGCCAGGCTTTCTGCCGGAAT
GGCTATCGGAATTGTTGGTGA
>Ghir_A01G000390
ATGGAGGCAATCAGAAAACAAGCCTCCCGGTTCAGGGAACAGGTCGCCCGCCAACAACAG
GCTGTTCTCAAACAGTTCGGTGCCGGGGGATATGGAGGTTCGGACAATTTAATTACCGAT
GAAGCAGAACTTCAACAACATCAGAAACTTGAGAAGCTCTATATCTCAACGCGTACAGCC
AAGAATTTTCAAAGGGATATTGTTCGCGGCGTGGAAGGATATATCATCACCGGGTCCAAA
CAAGTTGAAATAGGAACCAAATTATCCGAGGATAGCAAGAAATATGGTTCGGAAAATACT
TGTACTAGTGGCAATACGTTATCAAAAGCTGCATTAAGTTTCGGACGTGCTCGTGCTCAC
ATGGAGAAGGAGCATGGGAATCTGTTGAAAGCTCTTGGCACACAGGTTGCTGAGCCACTA
AGAGCAATGGTTATGGGATCCCCTTTGGAGGATGCGAGACATCTTGCTCAGCGTTATGAC
AGAATGCGAAAAGAAGCCGAATCTCAGACAATTGAAGTCTCCAAACGCCAAGCAAGAATG
AGGGAAATGCCCGGAAATCACGATCTTGTCATGAAATTGGAATCAGCAGAGACAAAACTG
CACGATCTGAAGTCAAACATGTCAATATTGGGAAAGGAAGCCGCTTCAGCGATGGCTGCT
GTTGAAGGTCAACAACAGAGGTTAACACTTCAGAGACTTATTGCTATGGTTGAAGCTGAA
CGTACATATCACCAACGCGTCCTTCAAATACTTGATCAGCTTGAAAGTGAGATGATATCA
GGGCGGCAACGACTTGAAGCACCACCTGCACCTAGCGTGGCAGACATGCCTTCACCTCCA
CCGTTTGAGGAAGTTAACGGAGTTTATACTTCTCAAACGCATAATGAGTCTGTTGACTGC
ATGGGATACTTTTTAGGCGAGGTTATGTATCCATATAACGGCGAATCCGACACGGAATTG
AATCTGTCAATTGGAGACTACATTGTTGTGCGAAAGGTGACAAATAATGGGTGGGCAGAA
GGAGAATGCAAGGGCAAAGCAGGTTGGTTTCCTTTTGCTTACATAGAAAAAAGGGAACGT
GTTCTTGCCAGTAAAGTAGCAGAAGTTTTCTAA
>Ghir_A01G000400
ATGGGGAGTTTGGGAGCACTGATGAAACATCCAGATGATTTTTATCCATTGTTGAAATTG
AAAATGGCGGCGAGAAATGCCGAGAAACAGATCCCATCGGAGCCTCACTGGGGTTTTTGT
TTCTCTATGCTTCACAAAGTTTCTCGTAGTTTCGCTCTTGTTATTCAGCAGCTCGATACA
GAGCTTAGGAATGCAGTTTGCATATTTTATTTGGTTCTTCGAGCTCTTGATACTGTTGAG
GATGATACTAGTGTTGCAGCAGATGTCAAAGTTCCAATTCTTATAGATTTTTATCATCAC
ATATATGATCGCGACTGGCACTTTTCTTGTGGTACAAAGGAATACAAAGTTCTCATGGAT
CAGTTTCATCACGTGTCTGCTGCTTTTCTGGAACTCGAAAAAGGTTATCAGGAGGCAATT
GAGGACATTACACTAAGAATGGGAGCAGGGATGGCAAAATATATTTGCAAGGAGGTCGAA
ACAGTTGATGACTATGATGAATATTGTCACTATGTAGCCGGACTTGTTGGATTAGGTTTG
TCCAAGCTCTTCCATGCCTATGGATCAGAAGATTTGGCTCCGGAATCGCTCTCCAATTCA
ATGGGGTTGTTTCTTCAGAAAACAAATATTATCCGAGATTATCTAGAGGATATCAATGAA
ATACCGCAGTCACGCATGTTCTGGCCACGCCAGATTTGGAGTAAATACATCAAGAAACTT
GAGGACTTGAAAGACGAGGAAAACTCGGTCAAGGCAGTGCAGTGCTTGAACGACATGGTC
ACTAACGCTTTACTACATGTTGATGATTGCCTGAAATACATGTCCGCTTTACGTGACCCT
GCAATTTTCCGATTTTGTGCTATCCCTCAGATCATGGCTATCGGAACACTAGCCTTGTGC
TACAACAACATCAAAGTCTTCCGAGGTGTTGTGAAAATGAGGCGCGGTTTAACTGCGAAA
GTCATTGATCGAACAAAATCAATGGCTGATGTCTATGGTGCTTTCTATGATTTTTCTTGC
ATTTTGAAAGCCAAGGTCGACAAAAACGATCCTAATGCACAAAAAACCATGAGCCGACTC
GATTCAATCCTGAAGACTTGCCGAGACTCGGGTGTGCTAAACAAAAGGAAATCATACATA
ATCGAGAATCAGTCTGATTACACTTCGTTTGTGGTTGTTTTGCTTTTCATTATATTGGCC
ATCTTTTTGGTTAACCTGAACCCAAACTGGCCTAATAACTAG
>Ghir_A01G000420
ATGGATTGTTCTTATCCGGCAAGAAGCAGCTCGCCGTTATCGTATCGGAAATCTTCGAGT
TTTTCGTCCACTTCTTCGACTTCTTCGTTTTTCAGCAACAAACCAATGCATCACATGAGC
TCCTCGTCGTCGTCTTCGTTTTTCAACTCGGGGAGTGAATACGGTTCTCGATCCATGTCC
GATTCGATGCACTACGGTTCTCAAGGTTACAATGCTCGCCCGCCAGTTGCTTACGGGTCG
GATGAGATAATAGGCGAGCCGTTCGAGGCGTCGAGACCGGGGGATAGTATTTCAGTTACA
ATTCGGTTTAGGCCCTTGAATGAAAGGGAATTTCATAGAGGGGATGAGATCGCGTGGTAT
GCGGATGAGGATAATATTGTGAGAAACGAGTATAATCCAGCTACTGCTTATGCTTTTGAC
AAAGTATTCGGACCTCAAGCAACATCGCAAGAGGTTTATGAGGTAGCTGCTAAACCTGTA
GTGAAGGCTGCAATGGAAGGTGTTAATGGAACTGTCTTTGCTTACGGTGTTACAAGCAGT
GGGAAGACACACACTATGCATGGAGATCAAAATACTCCTGGTATTATACCGCTGGCAATA
AAGGATGTATTCAGCATTATCCAAGATACTCCAGGGCGAGAATTCTTACTCCGTGTGTCA
TATCTTGAAATCTACAATGAGGTTATAAATGATTTGCTTGATCCCACTGGTCAAAATTTG
CGCGTTAGAGAAGATGCTCAGGGAACTTACATCGAGGGTGTAAAGGAAGAAGTGGTTTTG
TCGCCTGGGCATGCCCTATCTTTTATTGCTGCAGGGGAAGAGCATCGTCATGTTGGTTCA
AATAACTTCAATCTCTTTAGCAGCCGAAGTCACACTATATTCACATTGATGATTGAGAGT
AGTGCCCGTGGTGATGAATATGATGGAGTGATCTTCTCTCAACTTAATTTGATTGATTTA
GCTGGGTCTGAGAGTTCAAAAACTGATACAACTGGAATAAGGAGAAAGGAAGGATCTTAC
ATAAACAAAAGTCTACTGACTCTTGGAACTGTAATAGGAAAGTTAAGTGAAGGAAAAGCT
TGTCATGTTCCATATCGTGACTCCAAGCTTACCCGTCTTCTGCAATCTTCACTAAGTGGG
CATGGACTTGTTTCGCTCATTTGCACTGTCACGCCTGCATCTAGCAATATGGAGGAAACT
CATAATACCCTGAAGTTTGCAAGCAGGGCTAAGCGAGTGGAAATCTATGCCTCACGTAAT
AAGATTATTGATGAAAAATCACTGATTAAGAAGTATCAAAGGGAAATTTCTGTCCTCAAA
GAAGAACTTGATCGGCTAAGGAAGGGAATGATTGTTGGTGTTAATCATGAAGAACTTTTG
AGCTTAAAGCAACAGTTGGAGGAAGGTCAGGTGAAAATGCAGTCAAGATTAGAGGAAGAA
GAGGAAGCCAAAGCTGCTCTGATGAGCAGAATCCAAAGGCTTACCAAGCTTATACTTGTT
TCTACCAAAAATACAATCCCTGGAAGTTTGAGCGATTTACCTAGTCATCAAAGGAGGCAT
TCTGTTGGTGAGGAGGATAAACTGGATCTACGAGTAGGTGATTCCTTGCTTATAGATGAT
GAGAATCAAAAAGATTCTCCATCTTTGGTTTCGGCACTTGTTACTGATCCATGTTTTGAG
TTTAAACACAGAAGATCCTCCAGCAGGAGGAATGATGAATTCTCACCAGCTAGCCGTACT
TTCACTGAGTCTACTCAAGCGGGTGAACTTATTACTGGGAGTAAACCGCTGGCAGGCCGG
ATGACATCAGATCAGATGGACCTTCTTGTTGAGCAAGTTAAGATGCTTGCTGGAGAGATT
GCACTTAGCACCAGTACCCTGAAACGGCTGGTGGACCAGTCTGTAAATGATCCTGACGGC
TCAAAAACCCAGATTCAGAATTTGGAAAGAGAGATTCAAGAAAAGAAGAGGCAAATGAGG
GTTTTAGAGCAACGCATAACTGAGAGCGAAGCTTCAATTTCTAAAGCAACATTTGTGGAT
ATGCAGCAGAAAGTTATGAAATTGATGACTCAGTGTAATGAACAGAGTTTTGAGCTAGAG
ATCAAATCAGCTGATAACCGTATCCTCCAAGAACAGCTGCAGAACAAGTATTCTGAGATC
GAGGAATTGCAAGAGAAGGTGAATCTCCTGGAGCAGCACTTGGCATCTCTTTCCGGTGAC
AAATTATTATTGTCATCCAAAGAGGGAATATCTGAAGAATATGTTGATGAGTTAAGAAAA
AAGGTCCAATCTCAGGAGATTGAAAATGAAAAAATAAAACTCGAACAGGTGCAGCTCTCA
GAGGAGGCCAGTGGGTTGCGTGTCCAAAATCAAAAACTTGCTGAGGAGGCTTCTTATGCT
AAAGAATTAGCATCTGCTGCTGCAGTTGAGTTAAAGAGTTTGGCTGGTGAGGTGACAAAG
CTGTCAGTACAAAATGGAAAACTAGAGAAGGAATTAATAGCTGCTCGTGAATTGGCACAT
TCTAAATACAATGACAGCATGAGATCTGGCAGGAAGGGACGGCTTTCTGGCCGCTCTCAA
GACTTTTCAGTAGCGGTTGGTGATGACTTTGAGTCCTGGAATCTTGATCTAGATGATCTA
AAGATGGAACTACAGGCTAGGAAACAACAGGAGGCAGCTCTTAAAGCAGCTCTAGCTGAG
AAGGAATTGATAGAAGATGAGTATCGGAAAAAAAATGATTTAGCTAACATGTGGGTGCTT
GTTGCTAAGTTGAAAAAAGAAGGAGCTGCTGCTACGCTTGACAGTAATACAGATGAGCCA
CACAGTAATGGTACTGATAATATCGAAGATCTGAAAGCAAACAACGTTGAGAGTAACAAT
GTCCTGAAGGAGAGACAAGTTTCTGAAGTGCCTTCAAAACCAGCTAATGAAAGACCTAAA
GAAGAACCTCTGGTTGTACGTCTGAAGGCTCGAATGCAAGAGATGAAGGAAAAAGAGCTC
AAGTCCCTTGGAAATGGAGATACTAATTCCTATATTTTTACTTATATTTTTTTGAAATGT
TTGTTTTTCATTTTTGCAGTATTTAAATCTTGTTGGCTTGCTTGTTCTGAGTGTCCAATT
TGTGGCACAAAGATTGCAGAATAG
>Ghir_A01G000440
ATGGGAGACACTCGTGGCGGATGCTGTCCCCCGATGGATCTGTTCCGTTCCGAGACAATG
CAATTGGTTCAACTAATCATTCCGATGGAGTCCGCTCGTCTCACTGTATATTATCTCGGC
AAACTCGGCCTCCTCCAATTCAAAGATCTGAATTCAGATAAAAGTCCATTTCAACGAACT
TATGCTGGTCAGATTAAAAAATGTGGAGAGATGGCACGCACTTTGCGTTTTTTCAAGGAG
CAAATGCTAAAAGCAAGCGTTTCCCCTTCAGCGAAATCTGTGGAAGAAACTGAGATAGAT
GTGGATGACCTAGAGGTGAAACTAGCAGAACTTGAGGCTGAGCTAACTGAAATGAATGCA
AATGGTGAAAAATTGCAACGCAGTTATAATGAGCTGGTTGAGTATAAGATTGTTTTGAGG
AAGGCTGGTGACTTTTTTCCTTCAGCACAACACAGTGCTACAGCTCGGCAAAGGGAAATG
GAATTAAATCAAATGGTTGAAGAATCCATAGAAACTCCATTGTTACAGGAGCAAGGAACC
TCGACAGATTTATCAAAGCAAGTGAAGCTGGGGTTTGTTACTGGCCTTGTTTCTAGGGGG
AAGTCTATGGCATTTGAGAGGATTTTATTTCGTGCAACTAGGGGAAATGTGTTCCTCGAA
CAGGTTCCTATAGAGGCACCTATCACTGATCCTGTTTCTGGAGAGAAGATGGAGAAAAAT
GTATTTATGGTTTTCTATTCTGGAGAAAGAGCAAAGAACAAAATTCTCAAGATCTGTGAT
GCTTTTGGAGCTAATCGTTATCCTTTTGCTGAGGACTGTGGCAAACAGGCTCTGATGATT
TCTGAGGTATCAGGAAAAATTTCAGAGCTAAAAAGTACCATAGATGCTGGATTGCTTCAC
CGGGACCATTTGTTGCGGACTATTAGTGACCAGTTTGAGCAATGGAACCTTAAGGTCAAG
AAGGAGAAATCAATCCATCACACTCTGAATATGCTTAGTCTTGATGTAACAAAGAAATGT
CTTGTGGCTGAGGCATGGAGCCCTGTTTTTGCCACAAAACAGATTCAGGATGTACTGCAG
CGGGCTTCAGTTGACTCCAACTCTCAAGTTGGAGCCATTTTCCAGGTCTTGCATACAAGA
GAGTCACCACCGACCTACTTTCGCACAAACAAATTTACTTCTGCTTTTCAGGAAATTGTT
GATGCATATGGGGTGGCAAAGTATCAGGAAGCAAATCCAGGTGTATACACTATTGTTACC
TTCCCTTTCCTTTTTGCCGTCATGTTTGGTGACTGGGGGCATGGAATATGCTTGTTACTT
GCAACATTATTTTTTATTATCCGGGAAAAGAAATTGTCGAGTCAGAAGCTTGGAGATATA
ACAGAAATGACATTTGGTGGCCGTTATGTTATTATGATGATGTCACTCTTCTCAATTTAT
ACCGGGTTTATTTATAATGAGTGTTTCTCTGTAGCTTTTGATTTATTTGCTCCCTCAGCT
TATGCTTGTCGTGATCTCTCTTGCCGGGATGCATATTCTATTGGTTTGATTAAGGTGCGT
GACACTTACCCATTCGGGGTGGATCCTGCTTGGCATGGTACCCGTAGTGAGCTGCCATTC
CTAAACTCTCTGAAAATGAAAATGTCAATCCTTCTTGGGGTGGCTCAGATGAACCTCGGA
ATTCTTTTAAGTTATAGCAATGCAACATTCTTTGGTAATAGTCTGAACATCTGGTTTCAA
TTTATCCCCCAGATGATATTTTTGAACAGCCTATTTGGTTATCTGTCACTCCTTATCATT
GTGAAATGGTGCACGGGTTCGCAAGCTGATTTGTACCACATAATGATATATATGTTCCTG
AGCCCTACTGATGAATTGGGTGACAATCAACTTTTTCCGTATCAAAAGACAGTTCAGCTT
GTGCTATTATTACTTGCTTTGGTTTCCGTGCCATGGATGCTATTACCAAAGCCATTTCTT
TTAAAGAAACGACATGAAAATAGGCATCAAGGCCAATCATACACACAAGTTCAAGGCACG
GATGACGCTCTCTCAGAGGCAAAGCATGATTCCCATGGTCATGGTCACGAGGAATTTGAA
TTCAGTGAAGTCTTTGTGCATCAACTCATACATACCATAGAGTTTGTGCTCGGTGCCGTT
TCAAATACAGCCTCATACCTTCGATTATGGGCCCTAAGTCTTGCTCACTCACAATTGTCA
ATTGTGTTCTACGAGAAGGTTCTTCTCCTTGCTTGGGGATACAACAATATGGTCATCCTC
GTTGTTGGCATCATCATCTTCATTTTTGCAACTGTCGGTGTATTGCTAATTATGGAAACC
TTAAGCGCTTTCCTACATGCATTGAGACTTCATTGGGTCGAATTCCAGAACAAATTCTAC
GAGGGAGACGGTTACAAGTTCTATCCATTTTCATTCATCTTGATCGATGATGAAGACTAT
TGA
>Ghir_A01G000460
ATGGGCAAAGGCAAAGCTCCAAGGAGAACTCTCGATTCTTATACACTCAGGAACATCAAC
AAAACAATTAAAGCGGGAGATTGTGTGTTGATGCGACCGGCGGAGCGATCGAAACCGCAA
TACGTGGCGAGAATCGAACGGATCGAGGCGGACGCACGTGGTGGAAACGTGAAGGTGCAC
GTGAGGTGGTATTATCGGCCGGAGGAGTCGATCGGAGGGAGGAGACAGTTCCATGGTTCT
AAGGAGGTTTTCTTGTCTGATCATTACGATGTGCAAAGCGCTGATACGATCGAAGCGAAG
TGTACGGTCCATAGCTTCAAAAGCTATACAAAGCTTGACGCCGTTGGAAACGACGATTTC
TTCTGTCGTTTCGAATACAATTCCGCCACCGGTGCTTTCAACCCCGATCGCGTCGCCGTT
TATTGCAAATGTGAGATGCCTTACAATCCTGATGATCTTATGGTTCAGTGTGAAGGTTGC
AGTGACTGGTTTCACCCTGCTTGTATAGAAATGACAGCAGAAGAGGTGAAATTACTCGAT
CACTATTTTTGTGAAACTTGTTTATCCGAAGATCCGAAGAAGTTGCAGAATTCCCTTGCC
TCTTCCGTAGACTTGGATACAAAGGTGGATGCAAAAAAACGACGACGGAGGTGA
>Ghir_A01G000490
ATGGCACCAAAGAAAGACAAAGCTCCTCCTCCATCATCAAAGCCTGCAAAGTCTGGAGGT
GGCAAGCAAAAGAAGAAGAAGTGGAGCAAGGGAAAGCAAAAGGAGAAGGTCAACAATATG
GTGCTATTCGACCAAGCTACTTATGATAAGCTTCTCTCTGAAGCTCCTAAATACAAGCTC
ATCACTCCCTCGATTCTCTCTGATCGTATGAGGATCAACGGATCGCTTGCGAGAAAGGCT
ATAAGGGAACTGATGGCAAGAGGGTCTATTAGGTTGGTTTCCGCCCATTCGAGCCAGCAG
ATTTACACTAGGGCAACAAACACCTAG
>Ghir_A01G000500
ATGGAGGGAATTAGAGGCGATGGTGCATCATCAGCTTCGCCTTTGTCTCAATGGGGGCAC
GACGGTTGGAGGATTTATCAGTATTATCTCGATAAGACTACTCCTCATACAGCTTATAGG
TGGATTGGAACCCTTGTTATAACGGCTATCTATTGTTTGCGGGTTTATCATGTTCAAGGC
TTTTACGTAGTTGCATATGGCCTTGGGATCTACCTGTTGAATTTGCTAATAGGATTTTTG
TCTCCTCTGGTTGATCCCGAACTTGAAGTTACCGACGGGCCTTCACTGCCAACTAAAGGT
TCTGATGAATTCAAGCCATTTATTCGTAGGCTACCCGAGTTTAAGTTCTGGTACTCCATG
ACAAAGGCTTTCTGCATAGCATTTGTAATGACTTTCTTTTCTGTATTCGATGTTCCCGTC
TTTTGGCCCATATTGCTTTGTTATTGGATCGTTCTCTTTGTCCTTACAATGCGGCGCCAG
ATTACGCACATGATCAAATACAAGTATATCCCATTCAGCATCGGAAAGCAGAAATACACT
GGCAAGAAGCCTTCTGCGAGTAGCAGTGGCTTTCGTGGGGATTGA
>Ghir_A01G000510
ATGGCTGCTATCATCGTTCAAGCATCGAGGTTAAGCCTTAATGACATCCACCAAACATGG
CTTCACCTTGAACATAAACTTGTCTATGTCGTCGTGTTGTCGGCTTTCGTTTTGGTCGGG
TCGACCGTTTACTTTATGACCCGAAAAAGATCCGTTTATTTGGTGGATTATGCCTGTTAT
CTCCCTCCTTCGAAGCTAAAAGTGGAACACGACCGGTTCATGAAACATTGTAAGCTAATG
GGTTGTTTTGATGAGACCTCTTTGGTGTTTTTAGACAAGATTTTGGGAAGGTCAGGGCTT
GGAGAAGAAACATGTGCACCAGAAGCAATGCATTGTCTTCCACCAAAACCATCAATGGAG
GCTGCAAGACAAGAGACAGAACAGGTGATGTTTGGTGCTTTAGATACCCTTTTTGCTAAC
ACTAATGTTAAGCCAAAAGATGTTGGGATTCTTGTCGTTAATTGTAGTTTATTTAATCCA
ACACCTTCATTGTCTTCAATGATTATCAACAAGTATAAGATGAGGGGCAATATTAAAAGC
TTTAATCTTGGTGGTATGGGATGTAGTGCTGGTGTTATAGCTGTTGATTTAGCTAAAGAT
ATGTTACAAGTTCATCGGAACAATTATGCCATTGTTGTTAGTACTGAAAATATTACACAA
AATTGGTATTTTGGTAACAAAAAAGCAATGTTGTTACCAAATTGCTTGTTTCGAATCGGT
GGTGCTGCGGTTTTATTATCGAATAAATCATTGGACCGACTAAGAAGTAAGTATAAACTT
ATTCATGTGGTACGTACACATTGCGGTGCTAATAATAAGGCGTTTAACTGTGTCCAACAA
GAACAAGATGATGTTGGGAAAACAGGTGTTTCATTGTCTAAAGATTTGATGACGATTGCT
GGTAATGCACTTAAGTCCAACATTACTACGTTAGGTCCCCTTGTTCTTCCTATAAGTGAA
CAAATCTTGTTCTTTGTCACATTAGTTGCCAACAAGTTGATCAATGCTAAAATCAAGCCT
TATATCCCGGATTTCAAGCTCGCGTTTGAACATTTTTGTATACACGCCGGTGGGAGAGCC
GTGATCGATGAGCTCGAGAAGAATTTGCAGCTTCTTCCGGTACATGTTGAAGCTTCTCGT
ATGACGCTTCACCGGTTCGGTAACACCTCATCGAGTTCGATCTGGTACGAGCTAGCCTAT
ATGGAAGCGAAGGGTCGGATGCGGAAGGGGGATCGGGTTTGGCAAATCGCTTTCGGGAGC
GGTTTCAAATGTAACAGTGCAGTTTGGTTGGCACTCAAGAATGTTAAGCCATCGTGTAAT
AGTCCCTGGGAAGGTTGCATTCATAGGTATCCAGTGCAGCTTAGCCTGTAA
>Ghir_A01G000530
ATGAAAAATAGTTTAAAAACTGGAGTTCAGGTCCTGCAACCTAGGAGATTGCCTGATTTT
TCACGTTGTGTCAAATTAAAGTACGTTAAACTTGGTTATCATTATCTCATAAGTCACCTT
TTGAAGCTTTGTTTGGTCCCTGTAATGGCGGCTCTTATCGTTCAAGCATCGAGTTTAAGC
CTTGATGACATCCACCAAATGTGGCTTCAGCTTGAATATAACCTCGTCAGCGTCGTCGTA
TTCTCTGCTACCTTTGTCTTCGGGTCGACCGTTTATGTTATGACCCTAAAAAGATCCATT
TACTTGGTGGATTACGCTTGTTACCTCCCTCCACAACACCTCAAAGCCGATCACCGGTAT
TTCATGGAATATGCCAAGGAGGCGGCCGATTTCGATGAGTCCACTATGGAGTTTTTACGT
AAGATTATGGAAAGGTCAGGGCTCGGAGACGAAACCGGCGCTCCGCCATCGATGCATTGC
TTTCCCCCACGAACGTCTATGGCGGCTGCAAGACAAGAAGCAGAACTGGTGATGTTTGGT
GCTTTAGATACCCTTTTTGCTAGCACTAATGTTAAGCCAAGGGATGTCGGGATTCTTGTC
GTTAATTGTAGTTTGTTTAATCCAACACCTTCATTAACGGCAATGATTATTAATAAGTAT
AAGATGAGGGGTAACATTAAGAGCTTTAATCTTAGTGGTATGGGATGTAGTGCTGGTGTT
ATAGCCATTGATCTTGCAAAAGACATGTTGCAAGTTCATCGGAACAGTTACGCCGTCGTT
TTTAGTACCGAGAACATGACACAGAACTGGTATTCTGGGACCGAGAAATCGATGTTGATA
TCGAATTGTTTGTTCAGACTTGGGGGTTCCGCGGTTTTGTTGTCGAATAAATCTGGAGAC
CGACGGCAGAGTAAGTATAAACTTATTCATGTGGTAAGGACACATTGTGGTGCTAATGAC
AAAGCATTTAAATGTGTCTATCAAGAAGAAGATAATGTTGGGAAAATTGGGGTTTCATTG
TCTAAAGATTTGATGGCAATTGCTGGTAATGCTCTTAAGACCAACATCACTACACTGGGT
CCCCTAGTTCTTCCTATAAGTGAACAAATCTTGTTCTTTGCCACATTAGTTGCCAAGAAG
TTGTTCAATGCCAAAATCAAGCCTTATATCCCGGATTTCAAGCTCGCGTTCGAACATTTC
TGTATCCATGCCGGAGGGAGAGGCGTGATCGATGAGCTCGAGAAGAATATGCAACTTTCT
CCATTACATGTCGAGGCCTCCCGTATGACGCTCCACCGGTTCGGTAACACCTCATCGAGT
TCGATCTGGTACGAGCTGGCTTATACGGAGGCGAAGTGTCGGATGCGTAAAGGGGACCGT
ATTTGGCAAATCGCTTTCGGGAGCGGTTTCAAATGTAACAGTGCAGTTTGGTTGGCCCTC
AAGAATGTTAAGCCCTCATGTAGTAACCCTTGGGAAGATTGCATTCACAAGTATCCAGTG
AAGCTCAATCTGTAA
>Ghir_A01G000540
ATGTCATCGATTTCAATGTCTGGTTCATGGACAGCCAAGCAAAACAAAGATTTCGAAAGG
GCTTTAGCTGTTTACGACAAGGACACACCAGATCGTTGGTACAATGTTGCTAAAGCTGTG
GGAGAGAAAACTGTTGAGGAAGTGAAGAAGCACTATGAGCTTCTTCTTGAAGATGTTAGA
CGCATCGAGTCGGGTCGGGTTCCTTTCCCCGACTATTGGACCGTTACCGGGAATCGTCAA
GCATGA
>Ghir_A01G000560
ATGAGACCAATGGATGAGTTTGATGTTGGTGGTGGGGATGAAAGTATTGGGGTGGAAGAA
GGATTCGGTAAGCTATTTTCAAGTGGCGAATTTGCTGGCAGTGGCGGCGGTGATGATGAT
AGTGATGATAATGGTGGTGGTGGTGATGGTGTAGGGCTTGTTACGGTGGGTTTCTGTAAA
GGCGATGTTGATGATCTTGTTGATGATGATGAGGGTGATTTTGATGTCGATGTTGTCGAT
GATGTCCATGATGATGGTGATGATGGTGACGAGGACAAGGTCGACTGTGATGACGATGAT
GTAGAAGAGATGTCGGTGGGAGCAAAGTGGGTGTCGAAGGTGGTGAAAAGGATGAAGTAC
TTGAATATGAAGGTGGTGAAGGTGAATTTGACTCTGCTGGGGGAGGCGGTGGCACCAAAG
GTGGGTTTGGTGGCGAGGAAGCTGGAACTGGCGGTGGCGCAGTGGACTTATCCCCCACTG
ATGGAGGTGGTGATGAAACATGTGATGAAGATGTAG
>Ghir_A01G000570
ATGGATCCAGAGCAAACATTTATGAGGGTTCAAGGGAGATTTTCTCAGATATTAACCCCA
AGAGTTAGGGTAGCATTGGAGTATATCTATCTCTTCATTGCTATTACTTTCTTTTGTATT
CTTGTTACTATGCATGCAAATTATGTTCAACAGCCTGGATGTTCGAGTGAGCTCTCTGGA
ATTGATTCAAATGAAGTACAACTTATTCAGATTAAGATAACCAGTGCTGGCTTGTGGTCA
AGAAATGAGTCTGAAACCGTTACTGTAGATAACACTGATTTAAAAACCGCAACTGAAAAT
GTAGAAGTTGCAAGTGTTGTTGATGAAGGGTTGATGTTCTTGGATGCCAAGTTTTGGTTG
AACTGGTTTGATTCAGGTGCTAGGAAGGGGAAATCAGCATGGAAGTTCTGGAATACTGAT
GGTGATCTTATTAAGCAACATGCAGAAAGCTCTACCAATGGTGAAATCTCTAAGCCAAAT
ATCGACAATGTTGTTGCTAAAATCGATAATGAGGAGACACATAACGGTTTCTCTTTATCA
GCAAAACAGACATTTAAAGCAGCTGTTGTGCACTTTGGCAAAAAGTGGTACAGACGTTTA
TCTTTTATTTGGAGACATGCAGTTCAAATCTTTGCAAGTTTCCATAAGTTGTTGAACATA
ACAGGTTTACATCTAAATCTTGATGTTCCTAAATGGTTGCGTATACTTCACTTCGACAAG
CTTAACTCATATGCAGTGCACTGGCTTGAGAGAAGAAGTAAAGCATTTGAACCAACTTAT
CTCTATTCTTTGGAAAAGGGTTACTTCTTGCTGCCTGAAGCAGCTAAGTCACAGCATAAC
ATCCGTACTGTTAATATTAGCTTATCAGCTCGACATCCCTGTTTTGGGAACAGGTGGCAG
CAACTTCTCATCAATAGATTTGTCGGGTATGACACTATTATGATGAATAGCCTATTGCAT
AAGCCTGGCCTAGGTTATCTTTATAACTTTCAGACGAAGGAGTTCTATAATCTTAATTAT
GCACAAGAATTGCCTGGTAGTTCTGCAAGACTTGGAGACTACCTTGTCACCAAGTGCGGT
GTGCTCATGATGTCTTTGTTTGTATTTTTCACAACGACCATGTCGGTATCATTTACATTG
AGGGAAACTCAGACTCGCATGCTTAAGTTCACAGTGCAGCTTCAACACCACGCTCGACAT
AGGCTTCCAACATTTCAGTTGATATTTGTGCATGTAATTGAATCGCTTGTATTTGTACCG
ATTATGATTGGCATCCTCTTTTTCTGTTTGAGTTCTATGATGATCAACTATTGGCTTTCA
TGGTTTAATTCTTGTCTGGATATGTGA
>Ghir_A01G000590
ATGATTCATATAAATAATAGGAAGAAAAAACTGAAAAAACTCTCTCCCAAAAATCTACAA
GAAATTCAAAGGGAGAATTTAAAAAAAAAACTAAGGGAGAGAACTCAGTCACGTAGCATT
TCGAATCGGCGTCGGGAACATTCAGATCCGATCAACCGTCCGACGATCGCAATGTCGTCC
GCCGTCTTCTCCGCCGTCCGATCTTTCTCTGTTTTCGTCTTCGTTTTACTCTTCCTCTCC
CACGCTTTCGCTTCCGAGTCAGATCACAAGTATCAACCCGATGATCCAATTACTCTATGG
GTGAATAAAGTTGGTCCGTACAATAATCCACAAGAAACATATAACTATTACAGCCTTCCG
TTTTGTCAACCGGGTACTAATCCTGCTCACAAATGGGGTGGTCTTGGTGAGGTCCTTGGT
GGAAATGAACTGATTGATAGCCAAATTGATATGAAGTTTCAAAAGAATGTGGACAGAGGT
ACCATTTGTCAATTGGAACTTGATGAAGCAAAGGTCAGACAGTTCAAGGATGCAATTGAG
AACAGCTACTGGTTTGAATTCTTTGTGGATGATCTGCCTTTATGGGGCTTTGTTGGCGAG
CTGCATCCTGATAGGAACAGTGAAAATGGCAAGCATGTCCTCTACACACATAAGAATATT
GTTATTAAATACAATAAGGATCAGATTATTCATGTCAATCTCACTCAGGAGAGTCCAAAA
CAACTGGAAGCAGGGAGAACCCTGGACATGACATATTCTGTTAAATGGCTTCCAACTAAT
GTGACTTTTGCTCGTCGCTTTGATATTTACTTAGACTATCCTTTCTTTGAGCACCAAATC
CATTGGTTCTCTGTTTTCAATTCATTCATGATGGTTATCTTTCTCACTGGTTTGGTGTCA
ATGATCTTGATGCGAACTTTGAGAAATGACTATGCGAAGTATGCTCGGGAAGATGATGAT
CTGGAAACTTTGGAAAGGGATGTGAGTGAAGAGTGTGGTTGGAAACTGGTCCATGGTGAT
GTTTTTAGGCCTCCTAGCAATTTGGCTTTGCTTTCTGCTGTTGTTGGTACAGGTGCTCAG
CTAGCGTTGCTTGTTCTCCTTGTCATCTTATTGGCAATTGTGGGAACTTTGTATGTTGGG
AGAGGAGCAATTGTCACTACCTTTATACTGTGTTATGCTTTTACATCATTCATTTCTGGT
TATGTGAGTGGTGGAATGTACTCACGAAATGGGGGTAAAAATTGGATAAAGTCAATGATC
CTGACAGCATCTCTGTTTCCATTTTTGTGCTTTGGGATTGGATTCCTCCTCAACACAGTT
GCTATATTTTATGGATCTCTAGCAGCTATTCCTTTCGGTACAATGGTGGTTGTTTTTGTA
ATTTGGGCTTTCATTTCCTTCCCCTTGGCTCTTCTTGGTACAGTTGTTGGAAGAAACTGG
AGTGGTGCTCCAAATAATCCGTGCCGTGTAAAGACCATTCCTCGCCCAATTCCAGAGAAG
AAATGGTATCTTACAACTTCTGTGGTCTCTATGATGGGAGGACTTCTTCCATTTGGGAGC
ATATTCATTGAAATGTATTTTGTCTTCACATCCTTCTGGAATTACAAGGTTTATTACGTC
TATGGTTTTATGCTGCTGGTCTTCCTGATTCTCATCATTGTAACCATTTGCGTTACGATC
GTGGGGACATATTTCTTGCTAAATGCTGAGAACTATCACTGGCAGTGGACATCATTCTTC
TCTGCTGCCTCAACAGCTATTTACGTGTATTTGTACTCCGTGTACTACTACTCCGTGAAA
ACCAAGATGTCGGGCTTCTTCCAGACCAGCTTCTACTTCGGATACACTTTGATGTTTTGT
CTTGGTTTGGGAATCCTCTGTGGAGCCATTGGTTTTCTCGGTTCGAACTTGTTCGTAAGG
AGGATCTACAGAAACATCAAGTGTGATTAA
>Ghir_A01G000620
ATGCCACGCCCTTTTTTCCATAAGCTTATTCTCTCCTCTACTCTCCAAGATAAGAAACTG
AGGATTCCTGATAACTTTGTTAAGAAATTCAAGGATGAACTTTCTGTTGCAGCTGCTCTC
ACTGTCCCTGATGGTCATGTTTGGCGTGTGGGGATTAGGAAAGGTGACAACAAGGTCTGG
TTTCAAGAGGGTTGGCCCGAATTCCTTGACCGATACTATATCCGAATAGGATACTTTTTG
ATCTTTCGATACGAAGGGAATTCGGCTTTTAGTGTTAGTATCTTTAATTTGAATAATTCT
GAAATAAACTATCAGTCTAATGCTCTTCTTGGTAGTCAATACAATCATGGGAAATCGTAT
CCGTTCGATGAACTCGAAGACGATGAATGCATGTCTTCAGCTATGCAGCATTTGTTCGGG
GGATCCAAACTTAACCGTTGCGTTAATTGGAGTGGTGAAGTTAACCTTAATGCGGCAAAA
AGCGCGAATAAGCAACTTATTCGAGTGAAATTGCGTACTTCAGGTTCGGAGACGCCACCA
CCAAAGAAACCCGGGAGGAAAAAGCAGAAGTTCGACCCTAATGATCAGGATTTGTCCGTT
GGACATGAAGACGATTCGGAAATGCGGTATAGGTTTTACGAAAGCGCTTCAGCTCGAAAG
AGAACCGTGACAGCTGAAGAAAGAGAAAGGGCAATGAATGCAGCCAAAGCATTCGAACCG
AGTAACCCTTTCTGCAGAGTCGTCTTGCGACCATCGTATCTATACCGGGGATGTATCATG
TACCTACCGTCTTGCTTCGCCGAGCATCTAAGTGGGGTTTCCGGGTTCATTAAACTCCAA
CTTCCCGACGGGAAACAATGGTCCGTTCGATGTCTTTATAGAGGAGGCAAAGCTAAGTTC
AGCCAAGGATGGTATGAATTCACAGTGGAGAACAATTTAGGCGAAGGAGATGTTTGTGTA
TTCGAGCTGCTTAGATCGAGGGAGTTCGTGCTTAAAGTGACTGTATTCCGTGTAATGGAT
GGTGCCGGACTAATGCACCGATCTCAATACAATGCCAACTAA
>Ghir_A01G000630
ATGGAAGCTACCAAGATTCCACCTCCACAGAAAATGGAAGATAAAGACGAAAAGGAATGT
CCAGAAGATGAAGAAGAACCAAAGAGTGGAGGAGGTTGGGGTGGTTGGGTTTACTCCACT
TTCTCTGTTCTATCTGATCTTCAAAAAGCCGCCGCTTATGCCGCCGAGGAGATCACTCTC
AATGCTTCTGAGGTTGCAGAGAAAGCTGCCAAGACTATTGCGGATATTCAAGTTGCTGAA
GATTCGGAATGTTCGTCCAAGGAGGAAGAAGCTGAGGAGTCTTCGATTGAAAAAGATAGT
GAAGATCATGAAAGTGAAAAGCTTCGAAAGTCTGCTTTGGATAGGTAG
>Ghir_A01G000640
ATGCACCGTGGAAGTTTACCTGCTGGTTCTGTTGCACCATCATCGATCAAGGTTTGTGCA
GGCCTTGTTATCCTTCTTAATAATGCCATGATGATCTCAAAACCTTTTACAACAAAGGGA
ATGCAAGTGCTCGAGTATGTAGGAAAGGAGACTATGGAGTTACTAATCAATGAAACCGGT
ATAGAACCTGAAATGAACACAAAGAGAAACGAACAATCATCTGAGGAGGACCGGTTATTA
GAGGAAGTTAGTTTCAATCAATGCTTCTACATATACGGAGGTCCAGAACAGTTGGAGTTG
GAATTTAACGATTCAAATGGTTATAATCTTTTCGAATTGCTGAACTATAATGATGTTAGG
AACTGGAATCATTATCCAGCCATTACGCCCTTCTATTTAATCGAAGAAAAACAACATTAC
CACCCAAACAGAAATCCATGTATGAGGGAAAGCTTAAAGAAATCCAACCAATTTTCACTT
CCGAATCCGGAATGGATGCAAAATGATCTGGAGTCAGCCAAAGGAAAGACCAAGGACGGT
CATGACGAGATGAAAATTTTACATGATTCAAGTATTCGAAAGTATGCGGATATGGCTGTC
GGGTTCATAAATGCATTGACCGGATTAGCTGTTAACGATATAATCCAAAGAACTAGTAGA
AGGCTAGAGTCACTTCACTGGGCGGGAGTTCATATGGTTTCGGAATTGTGCTGTTTAGCG
GTGTCTCACCTCTTGATGCTTGCTAAATCCGTCATATCTAGTGGCAACAAAGTTCGAGTT
GAAGATCCCGATGATGATGATGGTGATGATATAATGAATATCGACTGGCCTGAGGATCCT
GTTGAAAAGGCGAAATTAATAAGAGTAGAGGCACAATCTATGACATGTTATACGGAAGCT
GTGTCGAACAACTTTATCACTGGCATATTCTATGTAACCAAAGCTTTACGTAGCAGTCGT
GAGAGCGCTACCGTGGATTCGCATGAAGCACTTCCACAAGCATCAATCAAGGAGAAAGCC
AAGTCCTTCTCCAAACACCTCCACAATGATTGGGCCACCGCGGTGAGCAAAATCTAG
>Ghir_A01G000660
ATGGGAGGGGTCGATCAAGCTTTTGTTCAAGAACCAGAACAAAGGCCAAAACCAAGTACA
ATCGAAGTCGATGGGATCCCAGTGATCGACATGTCGGTTTCCGGCACCGGAGGAATCGAA
AAACTGGCTTCGGAGATTGGTAATGCGTGCCGGAAATGGGGTTTCTTTCAAGTGATCAAT
CATGGGGTGCCTTTGGAATTACGCCAAAGAGTCGAGAAGGTGGCTAAAGCGTTCTTCGAT
CTTCCCATAGAGGAAAAAAGGAAAGCTAAGCGAGATGAATTGAATTTTACGGGTTACCAT
GATGAAGAACATACTAAGAATGTTAGAGACTGGAAAGAGGTTTTTGATATGTTAATTGAA
GACCCAACATTTCTCCCAGCTTCGCCGGATCCCGATGATGAGGAAATAAGGACGTACAGT
AACAAATGGCCTGAGAATCCCCCTGAGTTCAGGGAGACATGCCAGGAGTACTGTAGAGAG
GTGGAGAAACTGGCTTTCAAATTGCTGGAACTCATATCTTTAAGCTTAGGTTTGCCTGCT
AACCGGTTGAGTGATTTCTTTAAACACCAAACCGGTATGTTGAGGCTGAATTACTATCCT
CCTTGCCCTTCACCCGAGCTAGCACTTGGCGTCGGTCGGCATAGGGATGGTGGTGCCTTA
ACTGTTCTTGCTCAGGACGATGTCGGTGGATTACAAATTAGGAGGCAATCAGATGGGGAG
TGGATTCCTATCAAACCAATCCCAAATGCCTACATCATTAATATTGCTGATGCTCTTCAG
GTCTGGAGTAACAATCTTTATGTGAGTGCGGAGCACAGAGTTGTGGTGAATTCCGAACGG
GAAAGATTTTCGATTCCGTTATTCTTCTTCCCTTCCCACTATGTCAAAGTGAAGCCTCTA
GAGGAGCTAGTGAATGAGCAAAACCCAGCGAAGTATAAAGAATATAGCTGGGGAAAGTTT
TACGTTAATCGAACCGGCAGCAACTACAAGAAACTCGAGGCTGAAAACCTTCAAATCGAC
CATTTCAAGACGTCAGAATCCGAATAA
>Ghir_A01G000680
ATGCGCACTTCCCTCTCTTTCCTCCGCCTCTTCCGCCCTCTTTCCCGCTCTCAAACCGCC
CTTTTCCGCCCCCTCACCCGTCGCTACGCCGCGCCTCGGTTTTGCCCTTCTTTTTCCCGC
CACTTCAGTGTATCTTCAGCCCCATTCTCAGCCTCCGCCGTCGGTTTCGTTGACGAAAAG
GAAAGGGAAGAAGAAGAGAGGTGGGATTTCTCCAACAACGAAACCGAAGCGAAATTCGTT
TTCGAAGACAATGATGGAGTTTTCGCGGATAACGATATGAAGCACTTGGTGGCACCGGAT
ATTGAGGTTAAGGAACTAGACGAGTTGCCGGAGCAGTGGCGAAGGTCAAAGCTCGCTTGG
CTTTGCAAAGAGTTGCCGGCTCATAAGGCGGGAACCTTGGTTAGGATCTTGAATGCGCAA
AGGAAGTGGCTCAAGCAAGAGGATGCTACTTACTTGGCTGTTCATTGTATGAGAATTCGA
GAAAATGAAACTGGTTTCAGGGTCTATAAGTGGATGATGCAGCAGCATTGGTATCGATTC
GATTTTGCTCTTGCTACCAAGCTAGCAAATTACATGGGGAAGGAGAGGAAGTTTACGAAA
TGTCGGGAGATATTCGATGACATCATCAACCAGGGATGTGTGCCTAGTGAGTCTATGTTT
CATATTCTGATTGTTGCATATCTTAGTACACCGGTTCAAGGTTGTTTAGATGAGGCTTGT
GGTATTTACAATCGTATGATTCAGTTAGGAGGATACCAACCACGTCTTAGCTTACATAAC
TCGCTTTTCCGAGCTCTTTTAAACAGACCGGGAGGTTCTTCGAAATATTACTTAAAACAA
GCCGAGTTTATCTTTCACAATTTAGAAACATGTGGTTTAGAGATACAAAAAGAAATCTAT
ACCGGCCTAATTTGGTTGCATAGCTATCAAGATACGGTGGATAAAGAAAGGATAAAATCG
TTGAGGAAAATGATGCGAGAATCGGGTATGGAAGAAGGAAAAGAAGTGCTCATTTCGATA
TTGAGAGCTTGTTCGAAGGATGGGGATATTGAAGAAGCCGAAAGAACTTGGATCAAACTA
CTCGGTTCCAATGATAGTATCCCTTCTCAAGCTTTTGTCTATAAAATGGAAGTTTATTCA
AAGGTTGGGGAAATTACGAAATCTTTGGAGGTATTCCGGGAGATGAAAAAGTGTTTGGGG
TATACTAGCATCGCATCATACCACAAAATTATAGAGGTATTATGTGAATCCGAGCAAATG
GACCTTGCGGAATCGTTCATGAAGGAACTCATTGAGAGTGGTATGAAGCCACTTATGCCA
TCGTACATCAAGCTAACAGATACATACCTCCGGTTGAACTGTCACGATAAGCTCGAGTCG
ACCTTTTTAGAGTGCCTTGAGAAATGCCGACCGAATCGTACTATTTATAATATATACTTG
AGCTCGTTGGTGAAAGTCGGGAATCTCGGCAAAGCAGAGGAAATTTTCAATCACATGGGC
GAGAATGTCACAATTGGTGTTAATGCAAAATCATGCAATACCATTTTATGTGGATACCTT
TCTTCCGGAGATAATTCGAAAGCAGAAAAGATATATGATTTGATGTGCCAGAAGAAATTC
GAAATTGAATCTCCGTTGATGGAAAAGTTGGAAAATGTCCTTAGATCGAGCCGAAAAGAG
GTTAAGAAACCCTTGAGCTTAAAGCTAAGCAAAGAACAACGAGAGATTTTAATGGGGTTG
CTTTTAGGCGGTTTACGGATAGACTCAGATGAAAAGAGAAAGAACCACATGATACGGTTC
GAGTTTAATCCAAGTTCTATACCACATTCTATTTTAAAGAGACATATTCACGATCAATAC
CACGAGTGGTTACATCCTTCAAGTAAGCTAACTGCCGGTGATGGTGATATCCCGCACAAG
TTCAATACCATTTCACACTCTTATTTCGGTTTCTATGCGGACCAGTTTTGGCCAAAGGGT
CAACCCGTGATCCCAAAACTAATACACCGGTGGCTGTCTCCGATTGTACTTGCATACTGG
TATATGTATGGGGGCTACAGAACATCAGCCGGTGATATCCTTTTGAAACTGAAAGGGAGC
AGCGAAGGCGTCGAGAAAGTGGTGAAAACGTTGAAATCAAAATCCTTGAATTGCCGAGTG
AAGCGAAAAGGGAGAGTGTTTTGGATCGGATTTCTCAGGACAGATTCAATGTGGTTCTGG
AAACTGGTGGAACCTTACATCTTAGATGACTTGAAAGATTTTCTCAAAGCAGGCAGCGAA
ACCGCAGATGATTGTGCGGTCGAATCTCGAGACATAAACTTTGACAGTGCATCCGATTCC
GATGAAAAGGGTTCTTCTGATTGTAGCGAAGACGTTAATCCATAA
>Ghir_A01G000720
ATGGAGGTCGAAGTGGTGGCGCCGCTCCCTACGACGGAGTTCAACTTCGACAGCTCATGT
TCATCGCCGTACATCACCGCTCCCTCAAGCCCGCAACGCTTCGGCGGGAACCTCTTATTC
TCCACTGCTCCAACCAGTCCTTCTCATGATTCTTCGTTGTACGGTGAACTCAACGGCGTT
TCTCACGTCGTCGGTTCTTCACCGGCGGTCCCTTTCGAGTGGGAGCCAAAGCAAAGCAAC
GACAATGATGATGGTAACAATGGGTGTGGAGATTTCGAGTTTAATTTCAGCGGCCAGTTG
GAAAGAACTTCATTATCAGCCGACGAGTTATTCGACGGCGGTAAGATAAAGCCACTTAAA
CCACCGCATTTGTTCGAAACAACGGCGGAGAACCACCATGAACCACCGCAAGTGAAACAA
GAACAACGAGGAAGAGAAAGGAAATCTGGATTTTCATTTTCATCATCAACAACATCATCT
TCAAGCTATAATTACAATCTAATTCACAAAAAAAGCCGATCTTTATCCCCATTTAGAGTC
ACCAACATCATTTTGGATGAACAAGATGAATGTCCCTCAAATTTCGAAAACCCCGTCAAT
TTTTCATCAACAAAAACCCCCAAATCCTACGTTTCATCGATCTTTTCAGCCATTTCGTTT
CAAAGAGGCAATAAAAAATGGAAATTGAGGGACTTATTGCTGTTTAGGAGTGCATCTGAA
GGCAGAGCAACTAACATCAAAGAACCTTTGAGGAAATACTCTGTTTTGGGTAAGAAAGAA
GTGGAAGATGTTAAACACGCGCCATCGTCGACGACGGCGAGTTCGAAGCGGAGAACGCCT
CCTGTATCGGCACACGAGCTGCATTATACGGTGAATCGGGCCGTCGCGGAGGAGATGAGG
CGGAAAACATTTTTGCCTTACAAACAAGGTCTCCTTGGATGCTTGGGTTTCAACCCTGGC
AGTATGCATGAGATTTCTAGAGGTGTTGGGTCTTTGACACGTGGATAA
>Ghir_A01G000730
ATGTACAAGGTTTTTCAGAATATTCAAGAAACTGGTGAAGGTCCGCTTAGTCCGGAAATC
CAGTTGATTCGGAATTGTGTTTGTGGACAAATCTATGATTCTGGTCCGGTAGATTTTGCA
AGTGATTTGAATGCCCGATTTGCATTACATCCCTCCATACGTAAAATGCCTGTACCATCG
AAACTCGTTTCTTGGATTGCTAAAGGTGTTGCTTCTGGTCTCGACGGTCTTTATCTAACC
AGGTTTGAGTCTCAACGTACCGAGTATTGGGAAACCCTTTACTCCTCTGTTGACTTAGAT
GCTCCATATCTCATTTTATGCTCGGAGAAAGATGACCTTGCACCATATCCAGTTATACGC
GATTTCACCCAATGCTTACAGGATCTCGGGGCGGATGTTGAGATTGTAAAGTGGAATGGC
TCTCCTCATCTAGAACACTACAAGCATTATCCTATCCAATACAAGGCTGCCGTGGCCAGT
TTCCTTGAGAAGACAACTTTGGTCTATTCCCGCAGGATCCGAAATCTCAGGGAAATGAAT
GGTATGCATGATGAGATCTCCGAGTTAATCTATGGCCTGCAGAAAGCAGCAGTCGACTCG
AACCAAAGCTTTAGGAGAGTTGCTCTTGGTCCTAGTGACCACTTTTTCTTGCCAAGTTCA
GCCAAATATCATAATAGTAGAGAGTCTGGATCTCTTCAAGATGAACGGCCAATCTCTCTA
CCTGTACAACCAAGCATCAACGCTCATAGTGTCCTCGGCCAAATTCTCTTTGATGCTTGT
GTCCCTAAGAACATTGAAGGTTGGGATATTAGATATTCAGGTTCCAGTAAGGGACAGCCA
TTTGCATCGGCCCGTCGGCGTTCACCTCCCCTTGGTATCAAGTGCAATCGTCGTTCAAGA
CTGTAA
>Ghir_A01G000780
ATGAAGGTCTTTGAAATCAATGGCAACACTCTCTCGCTTGCCCTCTTCGCTGATGTCACC
AATTCCAAGGAACTCCTAGACTCTATGCAAGCCGGAACACTTGATCCTGAAGTTGCGTTT
CTTAATGCATCACTTATTCCAGATGTTTTTCCAGTTCTAGCAGCAGCTCATAAGACACTT
ATTTCCAAGTCACGTGAGTCGTTGACTACACGAACACTCCATTCCGAACTTGTTTACAAT
TACTCTGGGTCTAAGCATATCACCGAATCCCTGAAACGTTGTGGTATTTCTGAAAGTTCA
AGTTATGTCCTTGCCGCTCGATTTAACGCTTCTCCCGATGAGATGAAAGCTGTGGAGAAG
CTTATCAATGGAAAAGAGATCGATTTAGATGAGTTTGAAGGAAGAGCAGACCAAGCTCAG
ATACAAAAGCACTACAAAATATCCGGCCCAGAGCTAGGCATATCCACTCTTGCAGATGCA
ATAACATGTCGAATTGCTGCTCGAGATGCTTTATGA
>Ghir_A01G000810
ATGAACTCGGACTCTTCTTCCTCTGGTGTAACCATTGAGAGCTTCCGAGATCCTACTGCA
AATGCCACACCGGGTCAAACTATGGTTTGGACCAACGAGAAGCACAACTCGTATCTTGAG
TTCTTAGAAACATCATTTGCCGAGCAGTTGCATTATTCTATGAGATTGCGAGGCTGTTAT
CCACAGGAGGAAATGTGGGAGCCATGTCCAGCCCCACAACTGCCTGCCAAATTTTCGGTT
CTCCAAGATGGCTGCTACCTGAAGAGCAATGATCCGTTGTTGGATAGCACTGCTGATTCT
AGTGATGTCCTAGGGAATCCATTATATTATTCTACATCTGCAGCCAAAAGCAGCTCAGCA
ACATTTCCTTTTTCGAGAAAAACTGCAGTTCCCAATGGCAGAATCTGCTCAAGAAGTAAT
ACGAATTTGGGTGCCTGCACTACTGAGGTCTCGGATCAGAATTTTGTGGAGGAAGAGCTA
AGAGAAAAAACCAGCTGTGTTTCCGGGGCAAAACGCTTGAAGATGATGCCGATGCTTGAT
GCTTCAAGTAACAGTCAAGTTTCGCCGTTTGGAAAATTAAACTCGGCAGATGACTCAATC
ATAAGCCATACATCTGCAAAAAGAGGAATAAAAAAGAAATAG
>Ghir_A01G000820
ATGGCGGAAAAAGCAGTCGAGTCCGTACAGTGTTTTGGCCGTAAGAAGACGGCGGTAGCT
GTAACACACTGCAAGAGAGGCCGTGGATTGATCAAGATCAATGGCTGTCCAATCGAGCTC
GTGGAGCCAGAGATCCTCCGATTCAAAGCCGTCGAACCGATCCTTCTCTTAGGCCGCCAC
CGTTTTGCCGGCGTCGACATGAGAATCCGAGTCAAAGGCGGAGGTCACACTTCTCAGATC
TATGCTATCCGTCAAAGCATAGCGAAAGCCCTAGTTGCCTTCTACCAAAAGTATGTCGAC
GAGCAAAGCAAGAAGGATATTAAGGATGTTTTGGTGACGTACGATCGGACTTTGCTGGTG
GCTGATCCAAGGAGGTGTGAGCCGAAGAAATTCGGTGGAAGAGGTGCTAGGGCAAGGTTC
CAGAAGAGTTACCGTTGA
>Ghir_A01G000850
ATGGGTAATCTTTCTCTTTCGTTTTTAGTTTTGATCGCCATTTTTGGTTCTTGTTGGTCT
CACGAGGTGGTCAGTGACAATGATTATGGTGATGATGGTGGTCTGTATCCGTTCATTGGG
ACTAACAGGGAAACGTTAGAGATCATTATCGGCGGCGGCGGCGGTGAAGCTCCTGCTCCG
TCGCCTGAAGATTGTCCTCCTCCTCCGCCACCTGAACCTGAATGTCCACCACCACCATCT
CCACCTCTACCTCCACCTCCACCACCACCGACACCATCACCATCACCATCGCCAAGACCA
CCGTCGAAATGTGGTTACCGGAGCAACAACCTCTGCTTCGAAAACGAACTGCTCGCAACA
TCTTATAGAGTAATCCAAAAGTTCAAGAAGCTAATCAAACCAGATGAAAATAGCAAAAGA
TACACAAAAACATGGAACGGTGCCAACGTTTGCAAATACAATGGCTTCAAATGTGATGTG
CGACCGGACATGAAAAAAAGAGCAGTTGCCGCCGTCGATTTCAACGGCGCTAAGCTCTCC
GGCATCAATGGTTCCCTTCCACTCCACGATTTCATCGACGGATTAACAGATTTAGCCATT
TTCCATGCCAATTCCAACAACTTCACCGGCACCATTCCGTTCATCGGAACGTCCAAAATC
AAATACCTCTACGAGTTTGATATCAGTAACAACAAGATCACCGACGATTTCCCGATGGAA
GTCCTCCGTGCCACAGAATTAACTTTCCTCGATTTAAGGTTCAACCAACTCAAGGGCGTC
GTTCCGGCGACAGTTTTCAAATTAGACCTCGACGTTCTCTTCATCAACAACAACAATTTC
AGGCAACGTCTACCGGAAAATTTAGGCGATACACCGGCATTATACATAACATTTGCATAC
AACAAGTTCACTGGTCCGATCCCGCCAAGTATCGGCAAAGCTAAAAACCTCCTCGAAGTA
CTATTCCTCAACAACGAACTCACTGGTTGTTTACCGTACGAGATCGGCTACTTACAAAAC
GCCACCGTTTTTGACGTCGGAACGAATAAGCTAACCGGGCCAATACCACATTCGTTCGGT
TGTTTGAAAAAGATGGAGCTACTCAATTTGGCCGGCAATGAATTTTACGGCGAAGTACCG
GAAATCGTTTGCCGGTTACCCAATCTTCAAAACTTGTCTTTGTCGAGTAATTATTTCACC
CAAGTCGGACCGGCATGCCGGGATTTGGTAATGAAGAAGAAGCTCAACGTTAAGAACAAC
TGTATCTTGGATTTGCCGGAGCAACGATCAAAAGCCGATTGTGCTATGTTTTTCTCGAGA
AAACTGATTTGTGATAGAAAAGAATCTTTCAAATGGATTCCTTGTATGGCAGGGAAAAAT
GGGTTTCATTCAAATTCCATTGAAGAATCCGAGAAAAAGGAATCTACTGGTTCTGGTTCT
TCTTCGCCGTCAGCTACTACTTACGGTGTTCTTAAACCTCATCGGTTATGA
>Ghir_A01G000890
ATGTCTTCTCTGATTCTCCTCCTCTTATCCACCGCCATCACCGCCGCCGTCGCTTCCATT
CCCGCCTACCCTTCAGTGTCGACAGACTGCACCGTTTCCGCCGCGGATGATAACCCGGTT
CCCGTTCGTCGTGAAGTTTACGGCGACGGGAGAATCTTCGACATTAGCCACAGATACACC
GTGGATATGCCTTCGTGGGGGAGCAAAGATGGTCTGGGTCAGTTCCTTTGGCTTCCGTCA
AGCATGAAGAACGGTTCAAGGTCCAATAATTCCTTGATGAAGCTGCAGTCGGTCCATTCC
GGCACCCACGTTGACGCGCCGGGACATATGGTCGACAGCTACTTCGACGCTGGGTTCGAT
GTCGACACCCTTGACCTTGATGTCCTTAACGGGCCAGCTTTGTTAGTGGATGTGCCGAGG
GATAGTAATATAACCGCTAAAGTGATGGAATCATTGAACATTCCCAAAGGAGTGCGTCGT
GTTATTTTCAGAACATTGAATACCGACAGGCGGCTTATGTTTAAAAAGGAGTTTGATTCG
AGCTATGTTGGATTCACCACAGATGGGGCAAGATGGTTGGCAAAGAACACTGACATCAAA
CTTGTAGGAATCGATTTCTTATCTGCTGCATGCTATGATCATTCCGTTCCAGCTCATCTT
GAGTTCTTTGAAGGCAGGGAAATCATTCTAGTGGAGGGCTTGAAACTTGATAATGTTCCA
GTTGGAATATATAATGTTCATTGCTTGCCTTTAAGGTTGCTTGGTTCTGAAGGATCACCC
ATTAGATGCATTCTCATCAAATGA
>Ghir_A01G000900
ATGTTCAATCTTGTTCATTTTCTTGTTTTTGTTCTTCATCATCTTCTTCAAGCTCAAGCC
TTAACATTACCACAAGATATTTCAGCTTTAAAAGCCTTTAAATCCTCGATCAAACAAAGC
TCAATCCCATCATGGTCTTGCCTAGCTTCATGGGACTTTTCCGACGACCCTTGCGCCGTC
CCCCACCGTACTCGCTTTATTTGTGGCGTTTCTTGCTCGCCGGACGCCACTCGTATCACC
CAAATCACGCTTGATCCTATTGGTTACTCGGGTCAACTCACCCCACTCATTTCACAACTC
ACCCAACTCACCACACTCGATCTCTCTGATAACTATTTCTTCGGTCGTATACCTTCTTCC
ATTTCTTCTCTACGTAATCTCCAGACTCTGATTCTAACATCCAACTCGTTTTCCGGCTCG
ATTCCTGACTCAGTCACGGCTCTCAAATCGCTTGAAACATTAGACCTTTCTCATAATGCT
CTTTCCGGGAAATTACCGAAATCACTTAACTCACTTACGAGTTTAAAGAGGCTCGACCTG
AGTTACAACAAACTCACTGGATTTCTACCGAAACTGCCGTCTAACTTATTGGAACTTGCT
TTAAAAGCAAATTCTTTATCTGGGTATGTCTCGAAATCAACTTTCGACGGGTTAACTCGG
TTAGAAGTCGTTGAACTCAGTGCCAACTCGTTTTCCGGTACCCTGGGAGCATGGTTCTTC
CTCTTACCGTCGTTACAACAAGTTGATTTAGCCAACAACAGCTTTACACATGTCGAGATC
TTGAAGCCCGCCGGTGGTAACAGCGACCTCGTCGCTATTAACCTTGGGTTCAACAAGATC
GGAGGGAACCTCCCGGTGAACTTCGCCGACTATCCGATTTTGTCTTCCCTGTCCTTGCGT
TATAATCGATTACGTGGCGCCATCCCATTGGGTTACAGCAAGAAAAAGTCTTTGAGGCGA
TTATTTTTGGATGGGAATTTCTTGATCGGAATACCACCGGCAGAGTTTTTCGCCGGCGAT
ACCGAGGTTACAGGAAGTTTGGGCGATAATTGTCTATGGGGATGTCCGGCGAATTCTCAG
CTGTGCTCGCCGCGGCAAAAATCGTACGCAATTTGCAAGCGAGCTTATAGTGGGAAACCA
AGGAAAAAAATAGAGGTACAACAAAACACAGCATGTAATGCTTCCGGAGGGAGACTATGA
>Ghir_A01G000930
ATGTTGGTTGGCGCCAATCTTCTTCGCCGCCTCTTACGTTCACAACTATCCGCCGATGAC
GGTGGAACTGGCTTTATCATCACCGCCATCCACCATCTCCGACCACAATACAGTACAACC
ACCGAATTCTCAGATGAGGGAAATAGTGAAAATAAGAAGGAAAGCAAATGGTTCACGCTA
CCCCCATTTGCTAAAACCGTCAGTGCCTCGGAACTGGGAGCCAAATTAGCCAGAAAAAAC
CATTTGAAATCCGCCACATCCGCCGAAACTTCCGCCTATAAAACGACGGCGCTGAAGTGG
GTTCTGAAATGCTGCCCGGAGCTGCCTAGAAATCTAGTACAAAAGCTATTTCGTTTAAGA
CAGGTTCGAAGAGAATCCATAGCCATGGAGGTTACTGATGATGGTTGTCAAGTACAAAAG
ATTCAACTTAAAAGGGTTGGAGCTAAAGATTCATTGAACATTGGAGATAAAATCTTTCTT
CCTATTAGTGTTCGTGAGGTTCCGGAGGAGAAACACGAACATGATTGCACCAATGAAGAA
TCTAACTTTATCCGAAGCTTGGAGTTATATAAGGATACGGCCATTATTGTTCTCAATAAG
CCTCCGGGAATGCCAGTTCAGGGTGGCATTGGCATCAAATGGAGTTTAGATGAATTAGCT
GCTGCATGGTTACGTTATGATTACTCAGAATCACCACGGCTGGTGCACAGGCTTGACCGA
GATTGCAGTGGCATATTGGTGATGGGGAGAACTCAAATGAGTGCCGCAATTCTTCATTCC
GTATTCCGTGAGGAAACGCTCGGTGCATCGAAACATGATTCTGACAACGAGAAAAGAGTC
TTGCAGAAGAGGTATTGGGCACTCGTTATCGGATCTCCAAGGCGCCCCAAGGGAACAATT
TCAGCTCCACTTCGAAAGGTGGTGGTGGATGACGGGAAATCCGATCGAATCACTGTCTTT
GAACACAATAACACGATTTTGTCATCTCAGCGTGCAATTACAGAGTATCGTGTCATTAAA
ACATCAACACATGGGTTCACATGGTTAGAACTGTCTCCTCTCACTGGTAGAAAGCACCAA
CTTCGAGTACACTGTGCTGAGGTACTGGGAACACCGATTGTTGGAGACTACAAATATGGG
TGGCAAGCTCATAGAAGGTTGCAAAATCTGGCTGAGTCAGACCTTAGAAAGAACTCAAAC
GAGAAGGTAGCAAAGGAAAACATGCTCCCTTTCGGACTCAACATGGATAGTGGAAGCATT
TTGGAAAAACAACTTCGTCTTCATCTTCATTGTCGGGAAATGATCTTACCGAATGTTTCT
CAGGTATTGCAAAATCCGAAATCGTTTACGGATGATGATCTTTCAAAGCTCAAAAGCCTG
GAAATAGTTGCTCCATTGCCTTCATACATGCAAAAGAGTTGGGATATCTTGAATTCTTGA
>Ghir_A01G000940
ATGCTTTCCAGTTTTTTTCTATATAAATCTTTGAACTATGCAATAATAATTCACCAAATC
AAACAAACAAACCAAAAAATGGCTAATCACCCAGTTTTCTTCCTCGTTTACCTGCTCGCA
TTAGCTACATCCCTTCACAGCTCCACCGCGGTAGATTACACCGTCACAAATGAGGTCCCA
ACGACTCCCGGAGGCACCGTATTCGACAAAGAGCTCGGCGTCGAGTACACACGGCAACAA
ATGGAATCAGCCTCCCAGTTCATCTGGAACCTTTTCCGGCAACCCGATCCGGCTTCGAGA
AAGAACGTACAAAGCGTAAGCCTCTTCATCGTCGACAACCTAGACGAGAGATTCGTCGCG
CTTGCAAGCAACAATAACATCAACGTGAGCGATAAATCGATCCAAGGTTTAACCGGCGAT
GAGCTGAAACGGAGCTTCAACGGGGTGCTTTACCATGAGATGACTCACATATGGCAGTGG
AATGGGAACGGGCAAATCGGCGATGGGCATCTCGGGGGTTTGACGGAAGGGATCGCGGAT
TTCGTACGGCTGAAAGCGGATTACGTTCCCGGAGGGTGGCCTCGACCGGGGGACGGCGAG
CATTGGTACGACGGGTACGCCGTGACGGCGTATTTCTTGGATTACTGTGAGGGTTTGAAA
TCTGGGTTCGTGGCGGAGCTTAATGCGAAGCTCAAAGATGGTTATAGCCCTGATTTCTTT
TTTCAGATTCTGGGCAAAACTGTTGATCAGTTGTGGACTGATTACAAGAGCATACCAAGA
AATTAG
>Ghir_A01G000950
ATGGCCACCCCTCTTTCCTCCCATTTCCCTCTTTCTTTCTTCCCTTCTCAATCACCTTCC
TTGGGAAAGCCTTTTCTCTTTTCTTCCTCTATTTCTTTCCCCGCTCTTCGTTTTCTCTCT
TACACCAACCTCACGAAGCTCCCTAGAACCTCTCTCCTCGCTTTCTCTTCTAACAATTCC
GGTTCTTCTCCTTTCAACGATGCTTCCGGTTCGAATTCTTCTCCTTCTAAGAAATCGGTT
CTCACCAATCTGATACAGGAGATCGAACCATTGGATATTAGCCTTATCCAAAAAGATGTC
CCCCCTTCAACTGTGGATGCAATGAAAACGACTATTTCGGACATGTTGGGTTTACTTCCA
TCTGATAGGTTTCAAGTCTTTATCGAGGCATTGTGGGAACCTCTTCCAAAGTTATTGATC
TCTTCTATGATGACAGGTTATACATTGAGGAATGCTGAATGTAGGCTTTGCCTCGAACGG
AACCTTGGTTGTGAAGGATGTTTGGGAAAAACTCCGGACAAATCGAACTTTGATTTACAA
GAGATATTGTTGGACAGGACAAAAATAAGTGATTGTTCAGGGAAAGACAATGTGTCATCT
GAATTCGAGAAAACCACTGAAGACAAAGTTGAAGACATTGAATTTCAAAGCATGGGTGAA
ATATCCCCTGAAACTCGTAAATACATACTTCTTTTGCAGTCTCGTCTAACTTCCATGAAA
AAGGAACTTCGTGAAATCAAGGGGAAAAATGCTGCTCTACAAATGCAACAAATTGCTGGG
GAAGAAAAGAACGATTTACTAAACTACTTGAGATCACTACAACCAGATAAGGTAGCGGAG
CTTTCCGAACCAACATACCCTGAACTGAAAGAAACAATCCACTCTGTAGTCCACAATCTC
CTTACCACCCTTTCTCCGAAGATGCATTCAAAGACTCCTCCTTTGTCAGAGAACACTGCC
ACTGGAACTGTAAATAATATCGAGATTGAAGATTGTACAAAACTTGTTGAGAATACTTCA
CTTTAG
>Ghir_A01G000960
ATGGGAAGATTTGCCATCGCCAAAACTAAGATTTTAATGCTTAGGGAAGCTAAGCGACCA
GTTGAGCGACCGATAAGCAAAATCGCTGGTGCCGATAGGGAAACTATCGAAAAGTCGAGA
AAGTCATCGTCAAACAGTAACAGCAGCAACGATATAAAAGATTCGTGGTGCTGGGTTCCA
CATCCAAAGAGCGGGATATATTTTCCTGAAGGCCATGAATGGGTAATGAAAGATGTTCCG
GACGGAGCAGCATCGTTGAATCAGACATATTGGCTCCGGAACGTTGAGGGGGTCGATAAA
CCAGAACCGTCTGAGCATGAATATTTTTCAAGTGATCATCACTATTCACATGCAAATATG
TGA
>Ghir_A01G000970
ATGAAAGGGAAATCGAAGAGCTCGAAGAGAAATCTAGGGTTAGCAACTACCCTTTTCTTA
TGTTCACTTGCTTTCTTAGCTGGTTTGTTCACTTCAACTTTTTTCTCTCAGGATGTTCCG
ATTATTAAACCCAAGCTGAGAAAGCTTGAAGTGGTGCATGTTGAAGGTGATAAGTCTCGT
GGTTTGATGCCAATTGGAGAGACTGGGGAAAGTTCGATTGATTCTATCCCTTTTCAGGTT
TTAAGTTGGAAACCGCGAGCTTACTATTTTCCTGACTTTGCAACTGCGGAACAATGCGAA
CATATAATTGGAATGGCGAAATTGAACCTTAAACCATCTACTTTGGCTTTGCGCAAGGGA
GAAACCGAAGAAAGCACTAAAGGAACTAGAACAAGTTCGGGAACATTTATTAGTGCATCC
GAGGATGAATCCAGAACCTTGGACTTGATCGAGAAAAAAATTGCAAAGGTTACAAGCATT
CCACAGAGTCATGGAGAGGCATTTAATGTTTTGCGGTATGAGATCGGACAGAAGTATGAT
TCTCATTATGATGCATTCAATCCGTCCGAATATGGTCCACAATCGAGCCAAAGGGTTGCA
TCATTCTTGTTATATTTATGCGATGTAGAAGAAGGCGGAGAAACAATGTTCCCATTTGAG
AATGGCATGAGCGTCGAAGGCTATGACTACAGACAATGCGTCGGTTTAAAAGTAAAGCCT
CGAAGAGGGGATGGACTTTTGTTCTATTCGCTGTTTTTGAACGGCACCATTGATCCGACA
TCACTTCATGGAAGCTGTCCAGTGATCAAAGGTGAGAAATGGGTTGCCACAAAGTGGATT
AGAGACCAACAACAATTTGATTAA
>Ghir_A01G001030
ATGGCAGTTGAAAAAGTAGATTTTTCTTTGAAAGAAACCAGCCCAAACATCGGCGGTGAC
CGAGTTTCGGGCGGCGAAAAACTTACATCTTCATTTGATCTTGTTGAGAAGATGGAGTTT
TTATTTGTCAGAATAGTTAGAGCTAGAGATTTGCCATTGAAAGCTGTCAATGGAATCATT
GATCCTTACGTTGAAATAAAAATCGGAAACTATAACGCGACAACCAAGTACTTCGAGAAG
AAACCGGATTTTGAATGGAACCAAGTGTTCGCCTTCGGACAAGATCAGTTGCAGGCTACA
ACTATGGAGATCACCGTGAGAGACAAGGAACTAATAATTGGTGACAATATGATTGGCAAA
ATCACCGTTGCTTTGCATGAGGTTCCACCTTGTCTTCCCCCTGATAGTCCCCTCGCTTCA
CAGTGGTATAAATTGGAAGATAAAAATGGTTTCACTTTAAGAAAAGGCGAATTGATGTTG
GCTATGTGGTATAGCACACAAGCCGATCGCGTGTTTCCCGACGCTTGGCACTCGGATTCG
GCAATTGTGAGCGGTGAAAGCCTTTTAAATACTCGTTCAAAGGCATATCTTTCGCCGAGA
CTTTGGTACCTTCGAGTTAACGTAATTCAAGCACGAGATTTAGTCCCAGGAAGAAGGGAT
CGAAATCCCCAAGTTTATGTTAAGGCTGTAGTTGGGGATGTGATATTGAGGACCAGAGTT
TCCCCTGATAAGAATGTGAATCCTAAATGGAATGAGGATTTGATGTTCGTTGTTGCTGAG
CCATTTTTCGATCCTTTAATAGTAACGGTCGAGGATAGGCTCGAAAATAATACGGTCCGA
TGTTTAGGGAAGTGCGTGATTCGTTTATCGAATGTTGAACAGAGGCTGCTACCTTTACCA
GCTGATCCGTTGTGGTACAATCTTGAGGACATTGTATTTGAAGATGGAATGGAGAAAGAG
GTGAATTTCTTTAGTAAGCTTAACATGTGTGTAAGTCTTGATGGCGGATATCATGTGTTC
GATGAATCTGTTCAGATCGGAAGCGATTACCGGCCTACTGCAAAAATGTTGTGGACGGCT
ATGATCGGAGTTTTGGAGTTGGGGATCATTAACGCTTCCGATTTGCAGCCAATGAAGTTA
AGAGATGGCCGTGAAACGACCGATGCTTATTGCGTGGCGAAATACGGGCCTAAGTGGGTC
AAGACTCGGACAGTTGTTGACAGTTTCGATCCAAAATGGAATGAACAGTATAGTTGGGAT
GTTTATGACCCGTATACCATGCTTACCATAGGAGTTTTCGATGACTGTCACTTGCATGGT
GGCGATGCAGTTGCAGTTGGAGATGGAAAAGATCCGAGTTTCGGAAAGGTACGAATTCGA
CTTTCGACTCTTGCAACGAACAAGATTTACACATATTCTTATCCCCTTTTGGTGTTACAA
CCCAATGGAGCGAAAAAAATGGGAGAACTTCAGCTAGCAATAAGATTTACTTGCTCATCT
TACTTGAGCTTATTTCTGGTTTACACCATGAATCCTTTGTTGCCTCATATGCATCATATT
TACCCTCTTTCGATATACCAACTCGATATTTTAAGGAAACAAGCCGTTCGTATTCTTTGT
TGGAGTCTAAGCCGAACCGAACCGCCGTTAAGGCAAGAAGTTGTGGAGTACATGTTGGAT
GGAGGTTCCCCAATGTGGAGCCTAAGGAAAGCCAAAGCCAATTTTCAGAGAGTTTTGGCT
ACTTTTAAGTGCTTTTCCGATGCTCGGCAATGGTTCGATGAAATCCGCAAGTGGAATAAT
TCTGCAGCAACTGTTTTAGTCTTGGCGATCTACTGCATTATAGTTCTTAAACCAGATTTG
ATATTACCAACAGTGACTCTTTATAGTATTCAAGTTATGATCCTCCAATGGAGAAAGCGA
CCGAGGCGTCCAACTCATATCGATGTAAACCTATCAGTTGCCGGATCTGTAACAGCTGAC
GAATTGGACGAAGAGTTGGATACTTTCCCATCTTCGAGACAATTCGATGTTCTACGGATG
AGATATGATAGGCTGAGAAGTATTGCGGGGAGAGTTGTGACAGTGATCAGTGATATTGCA
ACACAGGTTGAGAGGTTTCACTCGCTGCTAAACTGGCGTGACCCAAGAATTACGGTGACG
TTCCTTGTTTGTTGTCTTGTCGGATCCTTCATGTTATATTATTTAATTAGTCTTAAAGTT
TTTCTTATTTTTGGAGGATTTTATGTAACGAGGCCTCCATTTTTAGGAAAAGATGTGCTA
AATGCACCCCAGAATTTCTTCAGTAGGCTACCTACAAAAGCAGATTACATGTTATGA
>Ghir_A01G001050
ATGACAGCTCTGTGCTTCACTTCACACTCTTCTCTATCTTCATGCAACCTCCACACCACC
CCTAACAAAAGAAACACGGCTTCAACTTCAACAATCTTGGGTCGAATTTATCCACCATTA
TCAACAAAACCCAAAGCTCCAATCCTCGAATTTCCATTCATTTCTCCGTTAATCCAAGCA
ACCGAAACCGAACCCACCGCCCATTCCCCCGTCGCGGTGGAATCTAAAGAACCGAGAGAT
GAAACACAGGGTCCGAACAGTGAAGAAACGGAGGGGAAAGAAGATCAGCAAGAAATGGAT
TGGAAAACGGATGAGGAAAGAAAAGGGCGGATAGGAAGCTTAAGGAATTGGAATAGGGAA
AGTAACGGGAATCCCATTGTGGGGCTTTTCAATAAGGTGGTGCGTGATAATTTGGCTAGA
GAAAAAGAAAGGTTGGAGCAAGCTGAAGAGACTTTTAAAGCTCTTGATCTTAATAAGTTA
AAGAGCTGTTTCGGATTCGATACATTTTTTGCAACGGATGTTCGAAGGTTCGGAGATGGT
GGGATTTTCATTGGGAATTTGAGAAGACCGATCGAAGAAGTCATTCCTATACTTGAGAAA
AAGCTGACCAAGCCGCAGGCAGGGAAGTTGTCTTGTGGTTCATGGAGGAAAAACGAACGA
CATTACGAAACAGGTAACTCGAGACAGGGCCAATTCGAGTCTACCAAGCTGAGCACTCCT
TGGGGATATGTTAGTGCAATAGCCTTATGTGTTACAACTTTCGGGACCATTGCTTTAATG
AGCGGATTTTTGAAACCCGGTGCTACATTTGATGACTATCTCGCCGATGTCTTGCCTCTC
TTCGGTGGCTTCATCTCCATTTTGGGATTTTCGAGGGTGACAGCGGCTCGTTATGGTGTT
AAACTCAGCCCCTCATTTCTTGTTCCATCCAATTGGACTGGTTGTTTAGGTGTGATGAAC
AATTACGAGTCATTGCTTCCAAATAAGAAGGCTCTTTTCGATATCCCGGTGGCACGTACG
GCTAGCGCTTACTTGACATCACTGGTGCTTGCAATCGCTGCTTCATATCTGATGGCAGCT
TTAATGTTCTTCTACAACAATCCGCTGCTTTCTTTCGTCCAATTTGTTATCGGACCTATG
CGGATGAACTCGGAAACGTATTACCAATGCGTGGAAGGGTTGGATTTCCGAATGGTGGTG
ACTTCTTTGAACTTGTTGCCTTGCGGAAGACTCGAAGGTGGCCGAATAGCTCAAGCGATG
TTCGGACGTAGTACGGCTATCGGAAGCGTACTTTGCCTGGCGTGGGGATTATTCGCAACC
TTCTTCCATGGTGGGGAAGAAATGCCAGCGAAAGACGAGATAACGCCGTTGGGAGATAAC
AGGTTTGCTTGGGGTATAGTTTTAGGTCTCATTTGCTTCCTCACTCTTTTCCCCAATGGT
GGTGGTACTTTCTCTAACCCTTTCTTAAGTGATCCCTTTTTTAGGGGCGATCTGTAA
>Ghir_A01G001090
ATGTCTGGGTTTGAAGCAGACAACAATGGCGTCTCCATTTCAGTTGCAGCTGACCACAAA
ACTGTTGCAGATTTTGAGGTTTCGAAGAAACCTAAAAGGAACAAGTTTGCTTTTGCTTGT
TCCATTCTTGCTTCTTTAGCTTCTATCTTGCTTGGATGTGATATCGGAGTGATGAGTGGG
GCTATTATTTATATAAAAGATGATCTGAAAATCAGCGACGTTCAAGTTGAAATCCTCGTC
GGAATTCTAAACTTGTATTGTCTTATTGGAGCATACACCGCCGGTAGGACCTCTGATTGG
ATAGGTCGCCGTTACACCATTATCGTCGCAGCCGCCATCTTCTTTGTAGGAGCTTTGCTC
ATGGGGTTCGCCACGAACTACGCTTTCCTCATGGTCGGCCGTTTCGTCGCTGGAATCGGC
GTCGGTTTTGCCTTACTGATTGCTCCGGTATACACCGCCGAAGTCTCTCCGGCATCCTCT
CGTTTTATTAATATTGGTTTATTGTTGGGGTACGTTTCCAACTATGCATTTTCGAAGCTA
CGACTCGACTTAGGATGGCGGGTAATGCTTGGCGCCGGTGCTATTCCATCGATTTTCTTG
GCTATTGGGATTCTTACAATGCCTGAGTCACCTCGTTGGCTGATTATGCAAGGTCGATTA
GGTGAAGCTAAGACTGTTCTCGACAAAACTTCAGACACCAAAGAAGAAGCCCGTGGTCGA
CTTAGTGACATCAAAGCTGCAGCCGGAATCCCAGAAGATTGCATCGATGACTTTGTCCAG
GTCCAAAAGCAGACCCATGGCGAAGGTGTGTGGAAAGAATTATTTTTACACCCTACACCA
GTTGTTAAACACGTGTTGATTTGCACCGTTGGGATCCATTTCTTCCAACAAGCTATAGGC
TTAGACTCTGTCGTATTATATAGTCCTAGGATCTTTGAAAAAGCTGGGATCACATCGTCA
GACCATAAGCTACTTGCCACTGTGGCCGTTGGACTTTCCAAGACGATCTTCATCTTAGTG
GCGACATTTTTACTTGACAAAATCGGGCGACGTCCGTTGCTCCTCATCAGTTCTGGTGGC
ATGGTCGTTATATTGGCTACACTCGGATTTTCATTAACGATCATTGGCCATTCAGACAAC
AAAATAACTTGGGCTATCGGATTGTGCATCACCATGGTTTTATCTTCTGTGGCAGTTTTC
TCGATAGGGATGGGACCCATTGCGTGGGTGTATAGCACGGAGATCTTCCCCTTAAGGCTA
CGCGCTCAGGGAGCGAGTATAGGAGTGGCGGTTAACAGGGTGACCAGTGGTGTAATCTCG
ATGAGTTTTATTTCATTATACGAAGCTATTACCATCGGCGAAGCATTTTTCTTATACGCC
GGGGTTGCGTTGGTGGCGTTTTTCTTTTTCTTCACTTTCTTACCAGAGACTCAAGGGAAA
ACACTTGAGGAGATGGAAGGGCTTTTTGGTAAATTGGTGGGACGGAGGGAGGAGACTCAA
AAGTTGAAGAGAAAAAGGAAGATGAATGAAGCTAACCATCAGATCCAGTTAGGCAATAAT
TTAACTACAGATCGCCAATGTTAG
>Ghir_A01G001100
ATGTCTAGGTTTGAAGCAGACAACCATGGCGTCTCCATTTCAGGTGCAGGCGACAATAAA
ACTCTTGCAGATTTTGAGGTTTTGAAGAAACCTAAAAGGAACAAGTTCGCTTTGCTTACT
CTTTCTTTTTGCATAGATATTGGGGTGATGAGTGGGGCTATTCTTTACATAAAAGACGAC
CTGAAAATTAGCGACGTTCAAGTTGAAATCCTCGTCGGAATTTTAAACTTGTATTGTCTC
ATCGGAGCATACGTCGCCGATAGGACTTCCGACTGGATAGGTCGCCGTTACACCATCGTC
GTGGCCGCCGCCATCTTCTTCGTGGGAGCTTTGCTCATGGGGTTCGCAACGAACTACACT
TTCCTCATGGTCGGCCGCTTTGTCACCGGAATTGGCGTCGGCTTTGCCTTATTGATTGCT
CCGGTGTACACCGCCGAAGTATCTCCGGCTTCTGCTCGTGGCTTTCTCAACTCATTCCCT
GAGGTGTGTATTAATAGTGGGATATTGTTGGGATATGTTTCGAACTATGCGTTTTCGAAG
CTGCCGATTAAGATCGGATGGCGGTTGATGCTCGGCGTTGGAGCCATCTCATCGATTTTC
TTGGCATTTGCAGTTTTAGCAATGCCGGAGTCCCCGCGTTGGTTGGTCATGCAAGGTCAA
TTGGATGAAGCCAAGGTTGTGCTTGATAAAACTTTAGACACCAAAAAAGAAGCTCAACTT
CGACTTGATGACATCAAAGAAGCCGCCAAAATCCCCCAAGATTCCACCACCGGCAACATC
ATCCCAAAACAAACAAACGGAGAAGGGGTTTGGAGAGAATTACTATTACACCCCACACCC
GCTGTTAAGCACGTCTTGATTTGTGCCATCGTGATTCATTTCTTCCAACAATCATCCGGG
ATATCCGCCGTTGTTTTGTACAGTCCAAGGATTTTTGAGAAAGCCGGGATCACATCATCA
GATGGTAAGCTACTCGCAACCATAGCCATCGGGTTTTCCAAGACAATCTTCGTCTTGGTG
GCAACGCTCTTACTTGACAAAATCGGTCGTCGTGTTTTGCTCTTAAGCAGCGTTGGAGGC
ATGGTAGTGTCGCTAGCGACACTCGGGTTTTCCCTAACGATCGCCGACCATTCGGAGACA
AAACTAACGTGGGCCATTGTCTTGTGTATGACGATGGTTTTAGCTTTCGTCTCATTTTTT
GCGATCGGAATGGGGCCGATAACCAATGTTTACATTATGGGAGTGGCGGTGAATAGGGTG
GTGAGCGGGATCATCTCAATGACATTTATTTCCTTGTACAAAGCTATCACTATCGGCGGT
GCTTTTTTCTTATTTACTGGCATTGCCACCGTTGGATGGGTGTTTTTCTATGTGTGTATG
CCTGAGACGCGTGGGAAAACACTCGACGAAATTGAATGTCTTTTTGGTAAATTGGTTTGT
TGGAAGGAGGCATCTAAGAAAATGAATGATGTTACCATTGAATGA
>Ghir_A01G001130
ATGGAGAAAGTGAAGAAGAAAATAGGATCGTTTTCGTTTTGGAATTGGGTGACAGCTTCG
ATCATCTTCAGATTGATTCTAATTTACTTCCCCAAAAACCTCAATCTATCTTCTCGTCCC
GAAGTTTCCACTCCGCTCACCAGCTTCCGCCGCCTGGCTGAAGGTTACTGGTTAAAACAG
TCGTTTATGTCTCCTTATGCAGGATCTATGTACCATGGTTCACCTTTGTTATTGTCTCTT
CTTGGTCCTCTCACCATTAATAGAATTGAAGGACAGCCAAATCATCTTTTGTACAGTTTG
GTTTCTGTGATTGCAGATGTTGTTAGTGCAATGCTTATTCGTGCTACTGGGCAAAATCTT
CGGCTTGCTTATCTTCGTAGTTTGGAATCATTAGACCTTGTTAAACAAATAGAAGTTTCA
GAGTTCCTCTTTTCAGGAGATATTGCCGCTCTTATCTACCTATGTAATCCTTTCACGATA
GTTGCATGTGTGGGCTTGTCGACATCACCAATTGAAAATATGGCTGTTATTCTGTGCCTT
TATGGAGCATGTTCACGACTTATTCCCTTGGCGGCTTTTGGGTGGGTCATTGCAACTCAT
TTGTCTCTTTATCCTGCTATTCTGATAATTCCGGTGATCTTTTTATTAGGATGTGGTCCA
GATTCTCCTCCTAGGAAATTGTTTCTGCAAAGGCACCAACAAAAAGAAGTGTTGAATCAG
TCGAAGCTCCCTCCTCGTTTCTCATGGGGACCAGTCATTCATTTTGCATTTTGGGCTTTT
CTGTGGTCAGTATATGTGTTGGTTCTGTGTGGCATTTCTTTGAAACAGTTTGGTGGTCTA
TGGGAGATGTTTAAAAGTACATATGGATTCATCCTCACCGTGGAAGATTTGTCTCCAAAT
ATCGGTGTCTTATGGTACTTCTTTGCCGAAGTTTTTGAATTTTTCAGGAACTTCTTTTTG
ATAGTTTTCCATGTCAATATTTTATTTATGATATTGCCATTAGCCATTCGGCTTCGACAC
CGGCCCTGCTACTTGGCTTTTGTATACGTTGCCATATGTTCCATGCTCAAGTCCTATCCA
TCAGTTGGAGATTCAGCACTGTACTTGGGTTTGTTGGGTTGGTTTGTTAACGAATTAGCA
GATATGCAATTCTCTCTCTTCCTCTTCTGTGGATATGTTGGGGTTTCTCTTCTTAGCCCT
GTCATGCACAACCTATGGATATGGAGGGGCACAGGCAATGCAAACTTCTACTTCGCGACA
GCTATGGTTTATGCTTGCTTGCAGATTGTCTTAGTAGTTGAGGGTGTAAGCGCCATGTTA
AACCACGACAGAAAGTTGAGAAACCTAATAACCGGGAAGCCCCAAGATGCCAAATCTTGA
>Ghir_A01G001140
ATGGACGGCAGCAACTCTACGGAGGCGGAGCGGTGGCTGACCATAGCGGAGAAGCTACTC
GCGTCACGTGACTTTCACGGGACAAGGACTTTCGCGATCCGAGCTCGTGAATCTGCTCCT
GTCCTCGCCGATCAAATCCTCGCCGTGACAGATACTCTCTTAGCAGCACAAGCCAATCCT
CATGACTGGTACGGGATTCTTCAACTCATTCCTTTAACTCAGTCCATGGAAGTAGTGGCG
AGTCAGTATAGGAAACTCGCTATTCTTTTGAATCCTGCGGAGAATACGCTTTCGTTTGCA
GATCAGGCGTTTCGATTAGTTTCTGAAGCTTGGAATGTGTTGTCTAATCCTTCTAAGAAG
CTTATTTATGATAATGAGTTGAGGTTTCTTCAGTTTGGTCCGGTGAGTCAGATGAATCAA
CTCGGCCAGTTCAATCAACAGCATTACCATCAACAACCAGAGCTTCAACAGCAACAGAAA
CCGCAAACGCAGATGCTGTTCATGCAACCGCAACCTACTCCACCGCCTAAAGAAACGCAA
ACGCTGTTTATGCAAACGCCGCAGAAGGAAACGCAAACGCAAGTTACGCAGTCACTATTT
GTGAGAAGCCCTAGGAGTAATAATAAAGATGGAAACGCGGAATTAGAAGGAGGAAGACAG
CTGGGTTTAAGTAATACTCTACCTGAGTCAACTCGGCCGGCTGAGTCAGCTTGGACGAGG
CAGATTTATCAGTTAGGTTTAGCTGAGCCGAGTCAGGTTAATCAGACAGGATCAGTTGGT
TCGAGCCATATTAGTTGGCCGGAGCCTACACGGCCTAGCCAGATTAATCGGCCTGAGCCT
ATTCGGGCGAGCCAGGTTAATCAGCCAGGAACATCTAGCTCTACTCAGTTTAATCTGACT
GAGCCGACTCGGACGGGTCAGATCAATAACACAGCATCTCCTTCTCCTCCACCTAATCCT
TCTCCTCCTACTTCTACTACGGACCGTAGTCAGGCAGAGCCAACTAGTGTGACTCAGAAA
ACCAATTTAACTCGTCCTAATGAAGCTACTGAGTCAGAGGGACCGGCTTTCTGGACGCCA
ACTAGTGTGACTCAGAAAACAAATTCGACTCGTCCTAATGAAGCTATTGAGTCAGAGGGA
CCGGCTTTCTGGACACCAACTAGTGTGACTCAGAAAACAAATTCGGCTCGTCATAATCAA
GCTACTGAGTCGGAAGGACCAGCTTTCTGGACGGCATGTCCGTACTGTTACGTTCTCTAT
GAGTATCCAAATGCGTACAAGGATTGTACACTTAGGTGTCAGACTAAGAATTGCCGGAGA
GCTTTCCATGCTATGGTGATACCTTCGCCACCATTGAACGGAAAGGACACATATTTCTGC
TGTTGGGGGTTTTATCCCTTAGGATTTTCCGGGAATGGTAAGAATATGGGCCGTAAATTT
CCCAGTTGGTCACCAATTTCCCCCATGTTTACTTGCTCTAACAACAAGGATGAAGGAAAA
CAAAAGAACCCCAAAAAATCTGCTCCAAGAGTGTTTTATGATGAAAATGATGTATATGTT
GAGATTTCTGATCCGAGTATGGGTTCTGAGGATAATGATGAATGA
>Ghir_A01G001150
ATGGAGGCAGAGGTGATAAAAGCAGAGTTGGTATTGCCAACGCATATGAGTTTCAAGAGG
ATTCAAATGTATGAGAAATACCCAAAGGGCCAATCGAAAGTGAGATGGAAACAGCTCAAG
CAAATCCTTCAAGCTGAAATTTGCCAGAATTACTCTCCTGATGAACCCAATTATGTTAAT
ATCGAATCACCGCCTTCAATGCAACCGTGCAAAAGAATTTGTGATATAACGGGATTCGAG
GCGCCGTACCACGATCCGAGGACGAATCTCCGCTATGCAAATGCCGATGTTTTCAAGCTT
GTGAGATCACTTCCCAATGAGTATGTGCAAAGGTATCTAGCTCTAAGGAAAGCGGCAGTG
GTTTTGAGGTGA
>Ghir_A01G001180
ATGGACGACGGCAACACCACCGAGGCGGAGCGATGGCTAACTATAGCGGCGAAGCTACTC
GCTTCCGGCGACTTTCACGGGACCAGGACTTTCGCGATCCGAGCTCGAGAATCGGCACCT
GTCCTCGCCGACCAAATCTTAGCTGTCACCGACACTCTCTTAACCGCTCAATCTAACCCT
CGTGACTGGTACGGTATCCTCCAACTCGTTCCTTTAACTCAATCCATGGAAGTTGTGGAG
AGTCAGTATAGGAAACTCGCGATTCTCTTGAACCCTGTGAAGAACACGTTGTCTTTTGCG
GATCAAGCGTTTCGGTTCGTTTCTGAAGCTTGGAATGTGCTGTCGAATCCTTCTAATAAG
CTCATTTACGATAATGAGTTGAGGTTTCTTCAGTTTGGTCATGTGAGTCAACTCGGTCAG
CAACATTATCAACAAGAACAGCCACAAGTTCAGCAACCGCAACCGCTGACGCAGACGCTG
TTTATGCAGCAACCACCACCGCCGAAAGAAACCCAAACGCTATTTATGCAAACGCCGTTG
AAAGAAACGCAAGCGCATGTTACGCAATCACTGTTTGTGAGAAGCCCTAGAGATAATAAC
AGTGATGGAAATGCTACATTAGAAGGAGGGGAGCAGTTGGGTTTAAATAATTATTCTTCT
GAGTCAACTTGGACGAGGCAGATTAATCAGACTGGTTTAACTCAGCCGAGTCAGATTAAC
CAGACGGGATCTGTTGGTTCGAGCCAAATTAGTTGGCCGGAGCCAACACGGACTACCCCC
ATTAATCAACCTGAGGCTGTTGGGGAAAACCAGATTAATCAGACTGAGCTGACTCGGATG
GGTCAGATTAATCACTCAGCAGCTCCTGCTCCTGCTCCTGCACCTGCTCCTGCTCCTACT
CCTACTACTACTCCTACTAAGGAGCATAGTCGGGTAGAGCCAACTGGTGCGAGTCAGGAA
ACCAATTCGGCTCAGGCTAGTCAAGCTACCGAGTTAGAGGGATCAACTTTCTGGACAGCT
TGTCCGCACTGTTACTCTCGTTTTGAGTATCCGAAGATGTACGAGAATTGTACACTAAGG
TGTCAGACTAAGGACTGCAGGAAAGCTTTCCATGCGGTTGTGATACCTTCTCCACCTGCT
CAGACAGAGCCAACTGGTGTGACTCGGGCCAATCAAGCTATTGAGTCAGAGGAACCGACA
TTCTGGACGGCTTGTCCATACTGTTACACACTCTGTGAATACCTGAAGGTGTACGAGGAC
TGTACGCTAAGGTGTCAAACTAAGAACTGTAGGAGAGCTTTCCATGCAGTTGTGATACCA
CCGCCACCGATGAACGGAAAGGACACATATATCTGCTCCTGGGGTTTTTTCCCTATAGGA
TTATCTCGTAATGGTAATTTCCCAAATTGGTCACCTATTTCGACCATGTTTGCTTGCCCT
AACAACAAGAATGCTGGAAAACAAATGAATACCAAAAAGTCTTCTCCAAAGCTGTTTTAT
GATGAACAAGATGTATATGTAGAGATCTCTGATTCGAGCATTAGTTCCGAGAATGAGGAT
GATGACGATGATTGGCGAAATGAAAAGAGGGAGAAAAAGGTGAACAATTCTAAAGGGAAA
GGATCTAGGGGGAGATATGCAAAGAAACCACAGAGTGAGAGAATGAAGCAGGGGGGTGAT
GACCAAGTTAATGCGGATCATGGTGGAAATTCGAGTGGTGCATCCATGGTGCCGGACAGT
GTGTCGACTGCTGAATCAAGCAGAAGGAAGCAGATGAAACGAGGAACGAAGGTTTTGGGG
AAGTTGGATTTGAACGTAGAGTTTCGGAACGAGGCAGAAGAGCCAGTGGCAGGGAGGAGT
AAGGGGAATGATGCCGGAAACGAGGAAGAGGATAACAATGAAGGGAACGGTTTTTTCGAG
GGTCTAGATGAATTTTTCAGTAGTTTGCCTATACTCTCAGTTGTCGGGGATGATAAAGTT
AAGGCTTCTGAGTGA
>Ghir_A01G001190
ATGGCCGCTACTTCACCACGTGAGGAAAATGTCTACAAGGCGAAACTCGCCGAGCAAGCC
GAGCGCTACGAGGAGATGGTTAGGTTCATGGAAACCGTCGTTTCCTCCGTCGTTGCTCCC
GACGAACTTACCGTCGAGGAACGGAATCTCCTCTCCGTTGCCTACAAGAACGTGATCGGC
GCCCGCCGTGCTTCCTGGAGGATCGTTTCTTCCATCGAGCAGAAAGAGGAAGGACGTGGC
AACGCCGATCATGTCTCCATCATTCGTGAGTACAGGGCCAAGATCGAGGCTGAGTTGTCT
GATATTTGTGCCGGAATTTTGAAGCTTCTCGAAGAGAAGCTCGTTCCGGCTGCCGGGAAC
GGAGATTCCAAGGTCTTTTATCTGAAGATGAAGGGAGATTACCATAGGTACTTGGCTGAG
TTCAAGACTGGTGATGACCGGAAAGCCGCTGCTGAGAATACGCTCTCTGCGTATAAATCT
GCTCAGGACATTGCAGTTTCCGAGCTCGCTCCAACTCATCCTATTCGTTTGGGATTGGCT
CTGAACTTTTCTGTCTTCTACTATGAGATCTTGAATTCTCCTGACCGCGCTTGCAGTCTT
GCAAAACAAGCTTTTGATGAAGCCATCTCGGAGCTTGATACTCTCGGAGAGGATTCATAC
AAAGACAGCACTCTGATAATGCAACTTCTTCGTGATAACCTTACTTTGTGGACCTCGGAT
ATGCAGGAGGATGGAACCGATGAAATCAAAGAAGCCTCCAAACCTGAGGATGAGAAACAA
CAGTAA
>Ghir_A01G001200
ATGGCAGCAGCTTCAAGAATTGTATGGAGCTTCGATTCCTTGCTACTCACTTGTTTCCTA
CTCGTTATTTCCAGTATTATCATTGTGGATGCTGAAATATCAGATAACAGAACGATTGGA
AGAACACTCAAAGCTTATCGGCTGCCGAAAGACAGAAAGGGAAGGGACGCTTCCTCTGCG
GCTTACATGTTCAATGACAATGAGAAGGATCTTGACATAATTGCAACATACAGTGATGTT
TCGGGCACTATTAGAACATGTAGGGTGAAAATGAAGGACCTTTCTGCTTCATGGGTTCTC
GAAAACCCTATCAATGTAGACAAAGTACAGGGCTCCCAAGTACAGGTACTTAAGCTGAAA
GATACATACCAAACTAGCACACCATTTCAAGAAAATGTTGAACAGTCCACCGATGATCAA
CAATTTCAAGAAGGTGAAATTCTAAGTCATCGACAGACGTATTGGAGCCCTGTGAAGTTC
AAGCGTCAGATATTGAGGCAAAAAAGAAGGGATCTCCGTACTGCAGAACTTGTTCGCCAA
GATAAAGAAGTTAATAAAGAGCTGCAAGCAACGGAAGCAATTGAGAGCTTGAAAAATATG
GACCCTGTTGTGAAGGGAAAATACAGTATATGGAGAAAAGATTTCGAAAATCCTAATGCT
GATTCTACCTTGAAGCTTATGCGTGACCAGATTATTATGGCCAAAGCATATGCAAACATT
GCTTTTTCTAAGAAACAAACTGTTCTTTACAATTCTCTTTTGAAGCAAGTCATGGAAAGT
CTAAATGTTATTGGAGAAGCTAACTCCGATGCTGATCTTCATCCTAGTTCACTTGATCGT
GCAAAAGCAATGGGGCATGCATTATCTGTAGCAAAAGATGAACTCTATAATTGCTTCACG
GTTGAAAGAAAACTTCAAGCCATGCTTGTAACAACAGAAGACAATTTAGAATCACAGAAG
AAAAGAAGCGCCTTCTTGATTCAATTAGCTGCAAAAACTGTCCCGAAACCATTGCATTGC
CTATCTCTGCAGCTATCAGCAGACTACTACTTTCATGGATATTATCAAACCAAGCAAGAA
CCATACAACGAAAAGCTCGAAGACCCTTCGTTATACCATTACGCCATCTTTTCCGATAAC
GTATTAGCGACATCAGTGGTCGTCAATTCAACGGTGTTGCACGCAAACGAGCCTGAGAAA
CATGTTTTCCATATAGTAACTGATAAACTGAATTTCGCCGCCATGAAAATGTGGTTCTTG
GTGAATTCTCCCAGGAATGCGACGATTCAAGTCGACAACATCGATGATTTCAAGTGGATG
AATTCGTCTTACTGTTCGGTTCTTCGACAACTCGAATCTGTAAGGATTAAAGATTATTAT
TTCAAGGCGAATCATCCTTCGACTCTGTCTGATGGAGCTGATCACCTCAAGTATAGGAAC
CCGAAGTATTTGTCTATTCTGAATCATCTTAGGTTTTACCTACCTGAAGTACATCCAAAG
CTGGATAAAATCTTGTTTTTGGATGATGATATTGTGGTTCAAAAGGATTTGACACCTCTT
TGGGATGTTGATCTGAAAGGGATGGTGAATGGTGCAGTGGAGACATGTAAAGAAAGCTTT
CATAGATTTGATAAGTATCTCAACTTCTCTAATCCGATAATCATAGAGAATTTCAACCCC
AATGCTTGTGGTTGGGCATTTGGAATGAATATTTTCGATTTGAAGGAGTGGAGAAAGCGA
AACATCACTGCTATATATCATCATTGGCAAGATTTGAATGATGATAGAACTCTTTGGAAG
CTTGGCACATTGCCACCAGGGTTGATCACTTTCTACAACTTGACTCATCCACTGGATCGA
AAATGGCACGTATTAGGACTCGGTTACGATCCGGCCTTAAACCGAACCGAGATCGAAAAT
GCAGCCGTCATCCATTATAATGGAAACTATAAGCCATGGTTGGATCTAGCAGTCTCCAAG
TACCAATCATACTGGTCTAAATATGTAAGTTCTGGTAACTATTACCTTCAACGCTGCAAC
ATAAGTGAGTAA
>Ghir_A01G001210
ATGGCGTTGTCAATTCATGTCAATGGCGGTACCGAGCCAAAGCAGTTTCAAGAACCTGTT
GAAAACCCTGAGTTCGATTACTCGCAAAGAGGACAATGGCTTCGAGCTGCTGTTTTGGGA
GCCAACGATGGGTTAGTTTCAGTATCGTCACTGTTAATGGGTGTTGGTTCAGTTAAACAA
GACGTTAAAGCCATGGTTCTCGCCGGTTTCGCCGGCTTGGTAGCCGGAGCTTGTAGCATG
GCCATCGGAGAGTTCGTCTCGGTATACACCCAAAGGGATGTCGAGATGGCTCAAATGAAA
AGAGACGGAGAAAAGAGATCACCGGTGGTTGATGAAAATGACCCGAAAATGGAGAAGAAG
GAGCGGTTGCCGAGTCCGGGACTAGCCGCCGGAGCATCAGCGTTGGCTTTCTCGGTTGGT
GCGGTGCTTCCGTTGTTGGCGACAGCTTTTATAAGGGACCATAAGGTGAGGATGGCGGTG
GTGGTTGTGGTGGCTAGTGTGGCGTTGATGGTGTTTGGGGTGGTGGGGGCCTTGCTTGGG
GGAGCTCCGGTGGCGAAATCCGGTGGTAGGGTGCTTGTGGGAGGATGGATTGCTATGTGT
ATTACTTTTGGGCTTACTAAGTTGATTAGCTTAAATGGGATGTAA
>Ghir_A01G001230
ATGGACTTCCACCGTAACCCCTCCGCAAACTCTGCCTCTTCTTCCACCTCCTCCACTTCC
TCCGCCGCTGCTCACCACCAACCTCCTCCTTCCTCCGCCACCGACAACGATCCGATGCAT
TCATGGTGGGAATCCGTCTCCAAACAACGTTCGCGCATCCTTTCCCTCGCCGCTCTCCTC
CCTTCCGATGGAGTCGCCGTTTCTTCCTTGGCTGATTCTGACCGTCCCGCTGTCTCCCTA
CTCTCGTCGCCCTCCACTTACTCTTTGATTTCCTCCGCCCTTTCTTCTCCTAAATCCGGC
TCTGGCTCCGACCGTCTCTGCCAATGGCTTTACGAAACTTTCCAATCTTCCGATCCTCAT
CTCCGCCTTCTCGTCCTCTCTTTTCTACCTCTTCTTTCCGGCATCTACCTTTCCCGTGTC
CACTCATCGGATTCTTCTTCTCTGCCATCGCTTGCCGGATTCGAAGCCGTTCTCCTCGCT
GTTTACTCTTCTGAAGCGAAATCTCGTGCCGGGAAACCACTTCTCGTTCAAATTCCCGAC
CTATCTCAACCTTCTCTTTACCACGCTCCTCGTAACAAGCCTGTTGACGACAGATCTAGA
CAATCCGTCGGCGTTTTATCACCTCCACTGGAGCCACACTTAGCCGTTAAGTCAACTAAG
CGAGCCATCATCGTTGGAACCGCACTTGATTGCTATTACAAACAAGTATCTCAAATGCCG
GCTTGGTCTAAACTGGATTTCTGCAAATTCGCCGCCGCTTGGGCGGGGCAAGATTGTCCT
TGCAGAACAAAGCTTGACAGAGATGAAGATAACCACCATGAAAACGGCAACGTAAACGGT
AATGGTCACATTCGCCTCTTAAGGGAGGATTCAGGGTTTAGCAACGGAACAAGAAGCGGC
GACGGAGATGAAGTGGACTATGAGGATGATGTGATTAAGGAAGTGGTGGTGGTGGAGATG
AACAATTTGGGAATTAATGAAGAGAATTTGGAGACAAAGGGTGTGAGGATCCCGTTACCT
TGGGAACTTTTGAGGCCGGTAGTGACAATTTTAGGGCATTGTTTGTTTGGTCCTTTGAAT
TCACAAGATGTGAAGGACTCCGCCTCGGTCGCGGTTAGGTGTTTATACGCGAGGGCATCT
CATGATTTGGCACCCCAAGCGATCTTGGCATTGCAGAGTCTGATAAGGCTTGATAAGAAT
GCAAGAGCAGCTGCAACAACGGCTGCTACGGTGACAACGAACTCTTCTTCGAATGCTAAC
ACTCCTAGCAAGGCTAAGAAGCCCGAAATCCTATTGGTTTCCAAGTGA
>Ghir_A01G001240
ATGGGCAGAATTTCTCTCACTCATGTCTTCATCCTTGCCCTTCTTTTCACTGTTATTTCA
ATTGTAGCCAAGGTTGAAGCACAAAAGAGATGCTCGGAGGTGTTGAATCCAAGTAGTTGT
TTGCTTGCGGAATGTAGACAGGAGTGTTCTCAAAAATACCCAAGCGGAGTAGGACAATGT
GTTCAAAATGGTGGAACTCCTCTTCAGCCTACTTATGAGTGTCTTTGTGTTTATAATTGT
CTTCTTTAA
>Ghir_A01G001260
ATGGGCAGAATTTCTCTCACTCATGTCTTCATCCTTGCCCTTCTTTTCACTGTTATTTCA
ATGGTAGCCAAAGTTGAAGCACAAAAGAGATGTACGGAGGTGTTGAGCCCAAGTAGTTGT
TTGCTTGCGGAATGTAGACAGGAGTGCTCTCAAAAATACCCAAGTGGAGTAGGACAATGC
GTTCAAAGTGGTGGAACTCCTCTTCAGCCTACTTATGAGTGTCTTTGTGCTTATAATTGT
CCTCTATAA
>Ghir_A01G001280
ATGGAGCCTTCTTACATATTCCTTACAATGGCTGTCACATTGTTATCAATGCCTGCGACT
GGTTTCGGGCAAGGAACTACTCGGGTCGGGTTCTATTCAAAAACATGCCCACGAGCTGAA
TCCATCGTTAAGTCGACTGTTGAATCCCATTTCCGTTCAAATCCAGCTATTGCGCCAGGG
TTGTTGAGGATGCATTTTCATGATTGCTTCGTTAATGGCTGTGACGGCTCCGTCCTTATC
GACGGTCCTAATACGGAGAGGAAAGCCGTTCAGAATAGCTTGTTGAGAGGCTTTGAAGTC
ATCGACGATGCTAAAGCTAAGCTTGAAGCTGCTTGTCCCGGCGTCGTTTCGTGTGCTGAT
ATTCTAGCTCTCGCCGCTCGTGATTCCGTCGTCTTGACAAAAGGAATAAATTGGAAGGTG
CCGACGGGACGTAGAGATGGGAGGGTTTCATTGCAGTCAGATGCCGCAAAATTGCCTGGA
TTTACGGACTCCATTGAGTCCCAAAAGCAACAGTTCGCTCGCTTTGGTCTCAACACTCAA
GACCTTGTCGCCCTTGTTGGAGGACACAGCATAGGGACAGCAGCTTGCTTGGTATTTAAC
TATAGACTAAACAACTTCACCAATGGTGGTCCGGACCCAACGATCAACCCATCATTCCTC
CCTCAACTCAGATCATTTTGCCCGCAAAACGGAAACAACTTCCGACGTGTTGATTTGGAT
ACCGGTAGTGCTAACAAGTTCGACACATCTTTCTTCACCAACTTGAAAAACGGTCGGGGA
GTGCTTGAGTCGGACCAGAAGTTGTGGACCGATGCATCGACGAGGACTTTTGTACAACAG
TTCTTGGGCGAGAAAGGCGTCCGAAAATTGAACTTCGGAAAGGAATTCGCGAAGTCCATG
GTGAAGATGAGCAATATAGGTGTGAAGACGGGTAGTAACAGTGAAATTCGAAGAGTTTGC
TCGGCCATTAACTAA
>Ghir_A01G001290
ATGTTGGAATCTACTGCTGAGATTGGGAACATGAAGGATGATGATGAGTTTGAAATGTTA
TTAGATGAGATCCCTCATGCAACATCTCATAATCATCATCATCATCAACATGAGAGGAAG
AATCATGTAAATGGGTCATTACATGGCATGTATGGTAATGGTTTTATGTATGATGATGAC
CCATCATCAAGTTACTTGCATAATCGTACATGCGTTTCCCCTGTAAGCGGTTTCTCTTTA
CTATCAGATGGTTCCTCTTCAAGCTTGTTTTCACACAATGGGCAGTCTTTATCTGACCAT
GGATCACCACCACCACCATTAGAGGACTTTAAGCCACACTTGTTTGGTGAACTTGATCTC
TGTAGAAGCCTTAGTAAACTGTATATTAGCAATGATCAAGAGAATTTTGGTTCTAGTTTT
AGAGATTTCTCCCTTGAATCCAATGGGATTCAACGTTTTGATCAATTCAATGTTGAGAAA
CATGGTGTTCGTGATACATTGAGGAAAGGGTTTTCTGAATTTATGCCTTTGAGTTTCAAT
GGTGGGATGAATATGGCATTTTCTGGTTTGCCCCATAATTTATTAGGTCCTCAAATGTAT
CCTCAAGGGATGAATTGTTGGAATGGTGCAATGAGATCACCATGGCAGAACAAGGAACAA
GCTTGTAATGTATTGAATTTAAACCCTTCTTTGAGTAATGGTGACCTGATTGTTTGTGGT
TCTCCCCGGCCAGTTCGAAACATGTTAAACCAGGGGCTGCCATTGTCCAATGGCTTGGCT
AGACCTAGAGCTCATTCAAATGTTGGGGCTTTTAGTAATGAGGATAGTTTCATTATTCAA
GGAGATGGTTTAAATTATGTAATGATCAATAAGGGGCTTGATTGTTCGAGAGGGCTAAAC
AAGGCAAAGGATATTGGTGCGAGTAAGCATCGAGAAGGAAGGTTGCAACTCGATAGTTGG
TCTCAATTCGCACCAGCTTGTGGAAATTCTAAGAATGCTGCTAAGTTATGTACCTCGTTT
TCTTTGCCCCCTAAGTATAACTCAATGGCTGAAGCTCGTGGATATATATACTTGATAGTG
AAAGATCAACATGGTTGTAGGTTTTTACAACGGCTATTCGATGAGGGTACCCGAGAGGAT
GTTGAAATAATATTCAAGGAGATTATTGATCATGTAGTCGAACTTATGATGAACCCTTTT
GGGAATTACCTTATGCAGAAGTTATTGGAAGTGTGTAATGAACAACAGAGAATGCAGATT
TTGTTAGTGGCTACCGAGGAACCGGGTCAACTTGTTAGAATATCTCTAAACACGCATGGG
ACTCGTGTGGTGCAAAAGTTGATTGAGACACTAAAAACCAGGCAACAAATTTTGCTTGTT
GTATCAGCTCTTGAGCCCGGTTTTTTATCACTCATCAAGGACTTGAATGGCAATCATGTT
GTACAGCGTTGCTTGCAATGTCTTAGCTGTGAAGATAACAAGTTTATTTTCATTGCTGCT
GCAAAGTATTGTGTTGATATTGCAACTCATCAACACGGCTGTTGTGTGTTGCAACGATGC
ATCAGTCATTCCACCGGGGAATATCGAGATAATTTGGTTGAAGAAATATCCTCCAATGGA
CTTCTACTTGCACAGGACGCATATGGAAATTATGTTGTTCAGTTCATCTTGGAGTTAAAA
ATTCCATCTGCCACTTCAACTTTGATCTCTCAATTCGAAGGGAACTACGTGCACCTCTCG
TCTCAGAAGTTCAGCAGTCACGTGGTCGAAAAATGTCTCATGGTGTTAAATGATGAGAGC
CGATCGAAACTCATTCATGAATTGCTGTCTACAGATCACTTTGAACGGTTGCTTCAAGAT
CCGCATGCAAACTACGTTGTGCAAACCGCTCTCCGTGTATCCGAGGGATCTCTGCACAAT
TCACTCGTTGAAGCAATCGAGTCCCATAAAGCAATATCACGCAACAGCCCGTATTCGAAG
AGGATTCTCTCTCAGAAGCTACTCAAAAAGTGA
>Ghir_A01G001370
ATGGGTGGACCTGTGCTTGTAGCTGTTGCAGCAGCTATTGGTAACTTTTTGCAAGGATGG
GATACCGCCACCATTGCAGGTGCTGTTTTATATGTTAAGAGAGAGTTCAAATTGGAAAGT
GAACCAACTATAGAAGGCTTGATTATTGCAATGTCTCTTATTGGAGCCACCTGCATTACT
ACATGCTCAGGATACATATCGGATTGGCTTGGCCGCCGGCTATTGCTAATAATCTCATCG
GTCTTTTACTTTCTTAGCGGTATCGTAATGATATGGTCTCCTAATGTTTATATCCTACTT
CTGGGAAGACTTATGGATGGCTTTGGAGTTGGTTTGGCTGTAACACTGGTCCCGGTTTAT
ATATCTGAGACAGCACCACCAGAAATAAGGGGGTTGTTGAATACCCTTCCACAATTTACT
GGTTCCATTGGAATGTTTCTTTCATATTGCATGGTTTTTGGAATGTCGTTATCAACAATA
CCGAATTGGCGATTGATGCTTGGAGTTCTTTCTATTCCTTCCCTTGTATATTTTGCATTA
ACTGTGTTCTTCTTGCCTGAGTCACCGAGATGGCTAGTAAGTAAAGGGCGAATGTGTGAG
GCAATAAAGGTTTTGCAGAGGCTCCGTGACAGGGAAGACGTTACCGCTGAGATGGCTTTG
CTAGCTGAGGGGCTCGGTGTTGGAGGTGAAACATCAATAGAGGAGTACATAGTCGGTCCA
GCCAATGAAGACATTGAGGACCCTGATATATCGGCTGATAGAGATCAAATCAAGCTATAT
GGACCAGAACCAGGTCTTTCATGGGTAGCCAGGCCGGTTACTGGACGTAGTACCCTTGGT
CTTGTGTCTCGGCATGGAAGCATAGCTAGCCAGAGTGCCCTTGTTCCTGTGGATCCTGTT
GTCACTCTCTTTGGAAATATCCATGCCAAGCTATCCGAAACAGGAAGCATGCAAAGCGTG
CTGTTTCCACACTTTGGCAGCATGTTCAGTGTGGGAGGTAATCAAGCTAGACATGAAGAG
TGGGATGAGGATGAGAGTGTCATTAGAGAGGGCGAGGACTATCTGTCTGATGCTGCTGCT
GGTGATTCTGATGACAACTTGCATAGTCCTTTGATTTCTCGGCAGACAACCACTGTGGAG
ACAGGCATTGTTCCACCTGCACAAGGAAGCTTTGCAAACTTGAGACTAATTAGTTTAATG
CAAGGAAATGATGGAGAACTGGTTGGTAGCACAGGGATCGGTGGTGGTTGGCAACTGGTT
TGGAAATGGTCCAAAAAAGAAAGCCAAGAAAAAGAAGAGGGATTTAAAAGAATTTATTTG
CGCCAAGAGGGTACCCCTGGATCTATACGTGGATCACTAGTTTCTTTGTCTGGTGCTGTT
GCCCCTTCGGACAGCAAGTATGTCAAGGCTGTTGCTTTAGTGAGTCAGCCGGCTCTTTTT
TCCAAGGAGCTTATGAAGGAGCATCCGGTTGGACCAGCTATGATCCATCCAACTGAAACT
GCGCAGGGTCCAAGTTGGAGTGATCTCTTTGAACCCGGAGTCAAGCATGCTTTACTGGTA
GGGGTGGGAATTCAAATACTTCAGCAGTTCTCGGGTATAAACGGTGTTCTATACTACACT
CCGCAAATTCTCAAGCAGGCCGGAGTCGTATTTCTTCTTTCCAACATGGGAATCAGTTCA
GCTTCTGCGTCACTGCTTATAAGTGGTATTACAATTTTGTTGATGCTTCCAAGTATAGCT
GTTGCAATGCGGCTTATGGATATTGCTGGTCGAAGGAGTTTGCTACTCACTACGATCCCA
CTCCTGATAATATCTCTCCTCGTATTAGTCATCGGAGCCATCGTTAAAATGGGGAACGTC
ACGAACGCTGCATTATCAACCATTAGTGTCGTGCTCTGCTTCTTTTTCTTTGTTATGGGG
TTTGGTCCAATCCCAAACATACTCTGCAGCGAGATCTTCCCAACGCGTGTTCGTGGCATT
TGCATTGCTGTATGCTTTCTTATCTCCTGGATTTGCAACATCATTGTCACATATTCACTC
CCCGTACTGCTCAAATCTATCGGTCTTGGTGGCCTCTTCGGCATGTACGCCGTTGTATGT
GCCGTATCGTGGGTGTTCGTCTTTGTCAAAGTTCCTGAAACCAAAGGCATGCCTCTTGAA
GTCATTATGGATGTCTTCTCTGTTGGTGCAAAAAGAACATCTTGA
>Ghir_A01G001380
ATGGCATTATCAGCACCAAGCACTTTAATATCCCATAACAGAGCCGTTAATTGCTTAGCT
TTCTCGTTGCCAAAGCATGGGAATTTAGCAGTAAATCATCAGCAACTCCATTCGAGGATC
AATTTTCATTCATTTTCGGACCCTCCGTACGTTCATCAGAGTAGAAATGGTGGAAAATTT
ACCCCATCTTGCTTAGCGAAGACTGTTGTTTCTGATGTTGAGGTTCACAACTCCGATTTC
ACCACAGATGCTGCTGCTGATGATACTTGGTCAGAATTTGCTAAGAATGTATCAGGTGAA
TGGGATGGATTTGGAGCTGATTTCACCATTGAAGGGAAACCAATTGAACTTCCTGAATCT
GTAGTACCTGAAGCTTACAGGGAATGGGAAGTCAAGGTTTATGATTGGCAAACTCAATGC
CCTACCCTTGCTGATCCAGTGGAGAACACCATGACTTACAAAACTATAAAACTACTCCCA
ACCGTTGGATGTGAAGCCGATGCTGCAACACGATATAGCATCGAAGAGAAGAACATTGGG
GGTGTGGACAATGAAGTTTCTGCCTTTGCATATCATTCTAGTGGATGTTACACTGCTATC
TGGTCAGTTGCAGATAAAAATCTGTTGGAGTTGGAGCATTGCTTGATTAATCCTCGAGAT
AGGGAGTCTCGTGTGAGGATTATTCAGGTTTTTCGAGTCGGTGGTACAAAGTTCGTGTTA
CAAAATGTTAGGGTCTTTTGCGAACAATGGTATGGTCCATTTAGGAACGGTGATCAACTT
GGTGGATGTGCTATTCGTGATTCTGCTTTTGCCTCAAGAGCTGCTACAAATGCCTCTGAT
GTTGGTGGTGTATGGAAAGGGTCTAATGCTGTTGCCAGTTTTGATAGTTCTGGTGATAAC
TGTCTTGAAGAGCTCAAAGATAATGGGGTAATGAAGTCAATAAGAGATGGAAGCAATCTC
ATATTGCTCCCTAAACAATTATGGTGCTCCTTAAAGGACAGTGGAGGTGAAACTTGCGGT
GAGGTGGGGTGGCTTTATGATCAAAGATGCTATTATCAGATTTTGCTTCTCAAGTGA
>Ghir_A01G001390
ATGGCGGCACTCGTTGCAGGGACGCCATGGATGAGAATCAGAGTAATCCCTGAATTCGCT
TCTCCGTTCATTTTCCGGCGCCATTTCCGTCGAAATTTCTCTGTGCGTGCTTCAATTGAC
AGTGATGCACCGGTCAGAGTCCGTTTCGCTCCTTCTCCGACCGGCAATCTCCACGTCGGC
GGAGCCCGAACTGCTCTTTTCAACTACTTATTCGCTAGATCGAAAGGAGGAAAATTTGTG
CTGAGAATCGAGGATACTGATTTGGAGAGGTCGACGCGGGAATCGGAGGAGGCTGTGCTT
CGAGATTTAGCTTGGCTTGGTCTTGACTGGGATGAAGGCCCTGGTGTGGGTGGGGACTAT
GGTCCTTATCGACAATCTGAAAGAAATTCTATGTACAAACAATATGCTGAGAAGCTCTTA
GAATCTGGTCATGTTTATCGTTGTTTCTGTTCCAATGAGGAACTTGAGAAAATGAAGGAA
ATTGCGGAGCTAAAGAAACTTCCACCTGTATACTCGGGGAAGTGGGCTACTGCAGCAGAT
GGAGAAGTAGAAGAAGAGCTAGCAAAGGGAACCCCATATACATATCGATTTCGAGTTCCC
AAGGAAGGGAGCTTGAAAATTAATGACCTTATTCGAGGCGAAGTTAGCTGGAAATTGGAC
ACAGTTGGGGATTTTGTTATAATGAGGAGCAATGGTCAACCTGTTTACAACTTTTGTGTT
ACAGTCGATGATGCTACCATGGCTATTTCACATGTTATAAGAGCGGAAGAGCATTTACCT
AATACTCTAAGGCAAGCCTTGATTTACAAGGCTTTGGGATTCCCAATGCCGTCCTTTGCC
CATGTTTCATTGATTCTTGCACCTGATAGGAGCAAATTGTCAAAACGCCATGGTGCAACT
TCAGTTGGTCAGTACAGAGATATGGGTTATCTGCCTCAGGCGACGGTGAATTACTTGGCA
CTTCTAGGTTGGGGTGATGGAACTGAAAATGAATTTTTCACCATTGATCAACTTGTTGAA
AAATTCTCAATTGGTCGCGTTAACAAAAGTGGCGCTGTTTTTGACTCTACCAAGTTAAGG
TGGATGAATGGTCAGCACTTAAGAGCGATTCCCTTTGAGGAGTTGTCCCAGCTTATTGGT
GAGCACTGGAAGAGTACTGGGCTTCTCACAGAGTCAGAAGGGCCATTTGTAGATGATGCA
GTTCAGCTGCTTAAGGATGGGATCGACTTGGTAACTGATTCGGGTACAGCACTCTCTAAC
TTGCTGTCTTACCCTGTACATGCTACATTGACGAGCCCTGAAGGTAGACCCATTGTCGAA
GATAAGCTTTCTGAAGTTTCTGCCCACCTCTTAGCTGCTTATGATAGTGGTGAACTCTTT
GGTGCATTGGAAGAAGGCCCTGCTGGCTGGCAGAAATGGGTAAAGGGCTTTGGCAAAACA
CTGAAGCGCAAGGGGAAGTCATTGTTCATGCCGCTGAGGGTTTTATTAACAGGAAAACTC
CATGGCCCTGATATGGGTTCTAGTGTAATCCTAATCTATAAAGCTGGAAACCATGGCATT
GTCTCGCCTCAAGCTGGGTTCGTGACATTGAAAGAAAGGTTTGAAATATTGAGACAACTC
GATTGGGAAGCTCTCAACCAGGATCACCCTGCTTTGGAATCGGCGGCTACCATATCAAAT
TGA
>Ghir_A01G001400
ATGGAGACCCACCGGCGATCTTCGACTAATTCCGTTCGATCTCACAAGCCGGCAAGGCCA
ATTGCTTTGGAAGATGATTCCACCAAAGCTTCTGACGCATTGCCACTTCCTTTGTATTTA
ACGAATGCTGTGTTCTTCACTCTCTTTTTCTCGGCGGTTTATTTCCTTCTTTGCCGTTGG
CGGGAAAAGATCCGATCCTCTACGCCTCTCCATGTCGTCACCTTTTCCGAGATCGTTGCG
ATTCTTGCTTCCGTTGCGTCGTTTATTTACCTTTTGGGGTTCTTTGGTATCGATTTCGTT
CAATCTTTGGTTCTCCGGCCATCGGCTGACGTTTGGGCTACTGAAGATGATGAAGTGGAA
AGTGAAGTTTTGCTTCGTAATGAAGATGCTCGTCACGTTACTTGTGGACAAGCACTTGAT
CGGTCAATTCGATCTTTGCAACCTCCGGCACCTATTGTAACTGCTGAGAAAGTGTTCGAT
GAAATGCCTGTGACAGTTATGACCGAGGAAGACGAAGAAATAATTAGATCCGTTGTGAGT
GGAATGACTCCTTCATATTCTTTGGAATCTAAATTAGGTGATTGCAAGAGAGCAGCTGCG
ATCAGGCGTGAGGCTTTGCAGAGAATAACAGGGAAGTCATTATCAGGATTGCCCTTGGAT
GGTTTTGATTATGAGTCGATATTGGGACAGTGTTGTGAGATGCCGGTTGGGTACGTGCAG
ATTCCCGTGGGCATTGCTGGGCCTTTGTTGCTTAATGGAAGAGAATACTCGGTTCCCATG
GCAACCACCGAAGGATGCTTGGTAGCTAGCACTAATAGAGGCTGTAAGGCTATTCATTTG
TCTGGTGGAGCTACAAGTGTTTTATTGAGAGATGGGATGACTAGAGCTCCTGTTGTGAGG
TTCGATACCGCAAAAAGGGCGGCTGATCTGAAGTTGTATTTGGAAGATCCTGAAAATTTC
GAGACCTTGGCTTGTGTTTTTAACAGATCAAGCAGATTTGCTAGGCTTCAAAGCATCAAA
TGTGCAATTGCAGGGAAGAATCTGTATTTAAGATTCTCATGCTTTACTGGTGATGCTATG
GGGATGAACATGGTTTCCAAGGGAGTTCAAAACGTTTTAGATTTCCTTCAAACCGATTTC
CCTGACATGGATGTCATTGGCATCTCGGGAAACTTCTGTTCCGACAAAAAGCCAGCTTCA
GTAAATTGGATTGAAGGCCGAGGCAAATCTGTCGTCTGTGAGGCCATCATTAATGGTGAT
GTAGTGAGGAAGGTCTTGAAGACAAGTGTAGAATCTCTCGTGGAGCTTAACATGCTTAAG
AACCTTACTGGTTCTGCCATGGCTGGAGCTCTGGGTGGATTTAATGCTCATGCCAGTAAC
ATTGTCACTGCTGTCTATATAGCTACTGGCCAAGATCCTGCCCAAAATGTCGAGAGCTCT
CATTGCATCACCATGATGGAAGCTGTTAATGGCGGCAAGGACCTTCATGTCTCTGTCACA
ATGCCTTCCATTGAGGTTGGCACTGTTGGTGGTGGAACTCGGCTTGCATCACAATCAGCT
TGTTTGAACCTTCTTGGTGTCAAGGGTGCAAGCAAAGAATCCCCTGGAGCAAACTCAATA
CTCCTTGCTACTATCGTAGCCGGTGCTGTCCTTGCCGGCGAGCTGTCACTGATGTCAGCA
CTTGCTGCCGGGCAACTAGTGAAAAGCCATATGAAGTACAATAGGTCTAGCAAGGATGTT
TCCAAGGTTTCTTCCTAA
>Ghir_A01G001410
ATGGATACCGGAGGGAATTCATTACCCTCGGGACCCGACGGTGTGAAGAGGAAAGTGTCG
TATTTTTACGATCCGGAGGTCGGCAATTACTATTACGGCCAAGGTCATCCTATGAAACCT
CATAGAATCCGAATGACGCATGCCCTTTTAGCACACTATGGATTGCTTCAAAATATGCAA
GTTTACAAGCCATTACCTGCTCGAGAAAGAGACCTTTGCCGTTTCCATGCCGATGATTAT
GTGAATTTTCTTCGCAGTATAACGCCGGAAACACAGCAAGATCAACTCCGGCAGCTTAAG
CGGTTTAATGTCGGTGAGGATTGTCCGGTTTTTGATGGCCTTTTCTCGTTTTGTCAAACG
TATGCAGGTGGATCTGTTGGTGGTGCTGTTAAATTAAACCATAATATTTGTGATATTGCG
ATTAATTGGGCTGGTGGCTTGCATCATGCGAAGAAATGTGAAGCTTCTGGGTTTTGTTAT
GTTAATGATATTGTTCTTGCTATATTGGAACTTCTTAAGCAGCATCAGCGTGTTCTATAT
GTTGATATCGATATCCACCATGGAGACGGTGTGGAGGAGGCATTTTATACAAGTGACAGG
GTCATGACTGTTTCTTTTCATAAATTTGGCGATTATTTCCCTGGCACGGGGGATATACGT
GATATTGGATATTCAAAAGGGAAATACTATTCCCTTAATGTTCCTTTGGATGATGGGATC
GATGACGAGAGTTACCATTTCTTGTTTAAGCCAATTATTGGTAAAGTTATGGAAGTTTTT
AAGCCTGGTGCAGTTGTCCTTCAATGTGGTGCTGACTCCCTATCTGGAGATCGGTTGGGG
TGTTTCAATCTTTCAATCAAGGGTCATGCTGAATGTGTTAAATTTATGAGATCTTTCAAT
GTTCCATTGCTACTATTAGGTGGTGGTGGTTATACCATTCGGAATGTTGCTCGTTGTTGG
TGCTATGAGACTGGAGTTGCACTCGGAACGGAAGTTGACGACCAGCTGCCTCAACATGAA
TATTATGAATATTTCGGTCCGGATTATACACTTCATGTTGCCCCTAGTAACATGGAAAAC
AAGAACACACGCCAATTACTTGAAGAAATACGTAATAATCTACTCGACAATCTCTCAAAG
CTTCAGCATGCACCAAGTGTCCAATTTCAAGAAAGACCACCTGACACTGAGCTTCCCGAG
GCCGATGAAGATCAAGATGATGCAGATGAAAGATGTGACCCGGATTCAGACATGGAGGTT
GATGAGAAGCGGCCAATCCCTAGCAGAGTAAAGAGAGAAGCAATTGAACCCGAGAGAAAA
GATTCGGAGGCTCCGAAAGGCACTGCAGAGCAAGCTAGAGGATTCGACAACATGGCAACA
AATGAGACCCTAAGTACAAAGTCTGTAGATGTCAGGCCTATGGCTATCGATGAACCAACT
GTGAAAGTTGAGCAAGAAACATCGAACAAAGCATCTGATCCAATATACCCGAAGTCTTAA
>Ghir_A01G001440
ATGGCGGGGCTTGTACCTCCAGTTACCACCACGATTCCAGCCGATGCATCCAAGACGAAG
AAAGCCGACGAGAAAACCGATTACATGAATCTTCCTTGCCCCATTCCTTTCGAAGAGATC
CACCGCGAAGCTCTCATGTCTCTGAAGCCAGAAACTTTTGAAGGATTGCGATTTGATTTT
ACCAAAGGACTAAATCAGAAATTCTCACTCAGTCACAGTGTATCTATGGGCCCAACTGAA
ATTCCTTCTCAATCTGCTGAAACCATTAAAATCCCTACCTCTCACTATGAATTTGGTGCC
AATTATATTGATCCAAATTTGATGCTTATTGGGAGGGTCTTGACTGATGGTAGACTCAAT
GCAAGAGTGAAATGGGATTTGACTGACAATTTTACTGTGAAGGCTAATGCTCAGCTCACA
AATGAGCCTCATATGTCACATGGCATGTTCAACTTTGATTACAAGGGTAAAGACTACAGG
TCTCAGTTTCAGATTGGAAACGGTGCATTATTTGGAGCTAGTTATTTCCAGAGTGTTTCA
CCACATTTATCCTTGGGTGGTGAAGTATTTTGGGCTGGTCAGCACCGAAAGTCAGGCATA
GGTTATGCTGGCCGTTATGAAACAGATAAAATGGTTGCCACAGGCCAAGTTGCAAGCACT
GGAATGGTTGCTTTGAGCTATGTTCAGAAGGTATCTGAGAAGGTTTCTCTGGCATCGGAT
TTCATGTATAACTACATGTCAAAAGATGTAACAGCAAGTGTCGGCTACGATTACATCCTT
AGACAGTGTCGGTTGAGGGGAAAGATTGATTCAAATGGGTGCACGACTGCTTTTCTGGAA
GAGCGGTTAAATATGGGTCTAAATTTTATTCTCTCTGCTGAGATAGATCATAAAAAGAAA
GACTACAAATTTGGATTTGGATTGACCGTAGGATGA
>Ghir_A01G001580
ATGATGGCTGTCGAGTCGTTAATGAATGGTGAATTAGCGTTGCCTTACTCCAACAAGTTT
CCCTTACCTTCTGTTGTTTCATGCCTCGGCGGATGTGAAGAAGCTTTTTATTGTAGTAAA
TCATGCGCAGAGACTGATTGGGAATCGTCTCATTACTTACTTTGTACTGGGGAGAAATCA
GAGTCTCATTCTAGAAAGGCACTTTTAAAATTCATACAACATGCCAATGAAACAAATGAT
ATTTTCCTCCTAGCTGCCAAGGCAATTTCTTTCACCATATTAAGGTATAGGAAGTTGAAA
GCATCTCATATGAGCGAACAAGAGAAGCCTGCATCTAGTATATTAGGAGCTGATCTATCC
TTACTTTTGGAGGCCTGGAAGCCAATATCAATTGGACATAAGAGAAGGTGGTGGGACTGT
ATTGCCTTGCCGGATGACATTGATGCATCGGATGAAGCCACATTTAGGAGGGAAATACAG
GAGCTTGCATTCACATCACTTCAGCTCCTCAAGGAAGCCATTTTTGACAAGGAATGTGAG
CTATTATTCTCCCTTGAAATCTATGGGCATATTATCGGCATGTTCGAGCTCAATAATCTT
GATCTGGTTGTAGCGTCTCCGGTGGAAGATTACTTTTTGTACATTGATGATCTTCCATAT
CCTGAAAAGAAAGAAGCTGAGAAAATTACACAACCATATTTAGATGCACTTGGTGAGGAT
TATTCCAATTGTTGCCAAGGTACTGCATTCTTTCCTTTGCAAAGCTGCATGAACCATTCT
TGTTGTCCTAATGCAAAAGCATTCAAAAGAGAAGAGGATAGAGATGGCCAAGCGACAATT
ATTGCCCTCCGGCCTATTTGCAATGGAGAGGAGGTGACCATTTCATACATAGACGAGGAC
CTTCCATTTGAAGAGAGACAAGCATTGCTTGCGGATTACGGTTTTAGATGCAGGTGCCCT
AGGTGTTTAGATGAAGAACCCTAG
>Ghir_A01G001600
ATGGAATTGGACCCCTCTGAAAACTCCAACTGGCTCCTTGATTATGGCATACCTGATTTC
CCGCCTCCAGCTGCCGCCTTCGCATGGCCTTGTCAATCTACTCTCAATGCTCCATCTAAT
GTCAGTGCTACAGTTGATTGCTCCTTTGCTGATTCAGATTGCTTGAAGGATGTTGTCTCT
AGGAAAAGGTTGAAATCGGAATCATGCGGTGGATCCGGATCGAAAGCATGCCGGGAGAAA
TTGCGGAGGGATAGATTGAATGATAGGTTCTTGGAACTGGGTGCCGTTTTGGAGCCTGAA
AGGCCAATGAAAGCAGATAAGGTTGCTATTTTGAGTGATGCTGTAAGAATGGTGCGTCAG
TTACGCAGTGAAGCTCAAAGATTGAAAGAATCTAATGAGGAGTTGCAAGCAAAAATTAAA
GAGCTGAAGGCTGAGAAGAACGAGCTTCGCGACGAGAAGCAGAGGCTGAAAGCAGAGAAG
GAGCAATTGGAGCAGCAGGTCAAAGCCATGAGTGCACAGCCAGGCTTCTTGACGCAGCCC
CCTTCAATATCTGCTGCATTAGCTGCTCAAAGGCAAGCTGCTGGAAACAAGTTGATGCCT
GTCATGGGATTTCCAAGTCTCGCCATGTGGCAATTCATGCCACCTGCTGCAGTCGATACA
TCACAGGATCACGTTCTTCGCCCTCCAGTCGCATAA
>Ghir_A01G001610
ATGGCCAGCTCTTCCTTGCCGCCTTCCGTTCCTTCGCAAACAGCAGCAGCAGCTCGCTTT
GCTCGAATACCTTCATCGGTATCTCTCAAAAGCACCTCTTCTTCATTTAAAATCCCCCAT
GGCCAACAACAGCAGGGTCAGCTCGAGAACCTGCACTTGGTTTCATTGTCTAAGCAAGGG
AAACTCAAAGAGGCTCGTGATTTCCTCAAACAAATGGACGAAGCCGGCGTTCTCGTCAAC
CCCCATTCCTACGAATCACTTCTCGAAGCCTGCGGCAAAATGGCTTCTTTATCGGACGGC
AAATTGATTCACCGGCGTTTGGGGAACCCATCTAGGTACCTCGAGAATTGTGTTTTGAAG
ATGTATTGTGCCTGTGAGAGCTTTCGGGATGCCGAGAAACTGTTCGATGAAATGCTTGAA
AAAGATGTGGCGTCTTGGGGTATACTTATTTCTGGTTACTCAGAGAAAGGAAGGTTAAAG
GAAGCTTTTCGGCTATGTACTCGAATGATTGAGTTGGGAATTGGATTGAATTCCACCGTT
TTCACCAACCTCTTGAAGAGTCTATCAGATCCTTCTGTGTTGGAGATTGGGGAACAGCTT
CATTCTCTCGTTATAAGAACTGGGTTAAGCACCAATGTTTCTGTGATCACAGCAATCTCC
AATATGTACGTGAAATGCAGGCAGCTACAAAGGGCTAAGCTCGTTTTCGATCAAATGGTC
GAAACAAACGCCGTGGCTTGGACAGGATTGATGATGGGATACACCCGAGCTGGCAAACAG
AAAGATGCATTGGCATTGTTTATTAGAATGTTAAAGGAAGGTGTCGAAATGGACCAGTTC
GTGTTTTCAATCACTCTCAAAGCGTGTTCCGGGTTGGAGTATCTGAACTTAGGGAGGCAA
ATCCATGGTTACATTGTTAAACTCGGGTTGGAATCCGATGTTTCTGTGGGAACTCCTGTT
GTCGATCTATACATCAAATGCTCGTGTTTTGATTCGGCTCGTCGTGCTTTCAAGAGGATA
TCCGAACCGAATGATGCTTCATGGAGTGCTATAATAACTGGCTATTGCCAAATTGGTGAA
TTTGAGAAATCATTGCAGATTTTTAGGTCATTAAGGCTCAAAGATATGGCTATGAATTCA
TTTATATATACTAGCATAACCCAAGCATGTTCAGCTCTTGCAGATTATAACATGGGAGCT
CAAGCTCATGCAGATGCAATAAAAAGGGGTTTAGTTTCATATGTTCATGGAGAGAGTGCA
ATGATTACTTTCTATTCGAAATGTGGTAGGTTGGATTATGCGAATCAAGCCTTCGAGTCT
ATAGATGAACCCGATACCGTGGCTTGGACTGCGATAATATGCGGTCATGCTTATCACGGC
AATGCTTCCGAAGCCTTAAAGCTTTTCAGGAGGATGCAGAGCTCAACCGCAAGGCCGAAT
GAAGTTACCTTCATTGGTGTTTTAACCGCTTGTAGTCATTCTGGTTTGGTTACGGAAGCT
GAGCTTTATTTAGAGTCAATGAGCGGTGAATATGGTGTGGATCCGACTATTGATCATTAT
TGTTGTATGGTTGATGCATACGCTCGTGCTGGGTTGCTTCAGGAGGCATATGAATTGGTT
ACGAATATGCCCTTTGAACCTGATGCAATGAGCTGGAAATGCTTGTTGGGTGGGTGTTGG
ATCCACCGGAATCTCGAACTTGGGGAAATCGCAGCCGAAAATCTACTTCAGCTGGATCCT
GATGATACTGCAGGTTACATTTTGATGTTTAACCTATATGGTTCACACGGAAAATGGGAC
GAAGCAGCTCGTGTACGAAGTGTGATGGGTGCAAGAAAGTTGAAAAAGGAACTTAGTTGT
AGCTGGATTACTGTTAAGGGTAAGGTACATCGGTTCGTAGTGGGCGATAAACACCATCCT
CGGACCGATGACATTTACAGAAAGTTGAAAGAATTAAACGGTTCAGTTACGGATGTCGAA
AGCGTCCATCTAACCGAAGAGGATGTGTCATTTGGTTTGCCCGAACGGAAACAGCTGCTA
ATGGAGCATAGCGAGAGACTTGCCGTAGCATTTGGGCTCATATTGGTACCAAACAATGTT
CCAATCGTCATTTTCAAGAATCTCCGGGCATGTAAACACTGCCACGATTTTGCAAAACAT
GTATCGATGGTTACGGGACGCCGAATCACCATTAGAGATTCATGCAGGTTCCATCACTTC
CACTTGGGGAAATGCTCTTGCGATGACTATTGGTGA
>Ghir_A01G001640
ATGTTTCAAGGTACTGGCGGTGGCGTTATCCAGAACACCACCAGTGAAGCTATTCTCGTT
ACGCTAATTGCGGCGAGGGACAAAGCTCTTGATGTCGACGGCTCCGGCAACTTGAACAAG
TTTGTTGTTTATGCTTCCGACCAAACTCATTCCACATTTGCTAAAGCTTGTAAGATGGTC
GGCATTTCTCCTCGGAACATTAGGTTGATTCCGACGACGATCGACGCCGGTTTCTCTTTA
TCTCCCATTCAGCTTAAGGCCGCCGTCGAAGCAGACATGGAGAATGGGTTGGTCCCACTC
TATCTTTGTGTCACCCTAGGGACCACTTCCACCACGGCTGTTGATCCAATCGAACTGCTC
GCTGGTGTGGCGAAGGAACATGGCATGTGGGTTCACGTGGATGCTGCTTACGCCGGAAGT
GCATGTATATGCCCGGAGTTCCGCCATCACCTTAATGGGGTAGAACTAGTTGACTCGTTG
AGTTTGAGTCCCCACAAGTGGCTACTCAGTGGCTTAGATTGTTGCTGCTTGTGGGTCAAA
AACCCCACCACACTTGTCAAAGCTCTAAGCACCAACCCCGAATACTTGAGAAACAAACAA
AGCGAATCGGATTCCGTCGTCGATTTCAAGGACTGGCAAGTCGGTACCGGCCGGAGGTTC
AAGTCATTAAGATTATGGCTCATTTTTCGAACATACGGTGTCGTCAACTTACAAGATCAC
ATCCGGTCCGACGTAGGGATGGCCAAGATATTCGAGGATTTTGTAAGATCCGACCCGAGG
TTCGAGATTGTGGTGCCAAGAGAGTTCGGGCTGGTGTGTTTCCGATTGAACCCGGATGAA
ACTTTCGGGTCGGATTACACCGAACTGTCGAACCAGAAGTTGTTGGATTGGGTCAATTCG
ACGGGTCGGGTTTATATGACTCATACGAAAGCTGGTGGAATATATGTCCTGAGATTTGCT
GTGGGCGCCACATTGACGGGTGACAACCACGTGGTTGCTGCATGGAAGCTGATCAAGGAA
GGAGCTGATGCATTGCTGAAGACTGTTTGA
>Ghir_A01G001650
ATGGGTAAAATTGAATCCAACTTGGTCAACACACCCCATTTCAATCCCTTAAACCCTCAA
GAGTTTAGAAAACAAGCTCATGAAATGGTGGATTTCATTGCTGATTATTATCAAAATATC
GAGAGCTACCCAGTTTTAAGTCAGGTGCAACCAGGCTATCTCCGGGCTAACTTGCCGCAA
AACGCACCGTCTCTGCCTGAATCCCTTGAAACGATCCTTGAGGACGTTAAAAACCAGATA
ATCCCAGGGATGACGCATTGGTTAAGCCCTAATTTCTTTGCTTTTTTTCCTTCAACTGTT
AGCACTGCCGGTTTCCTTGGTGAAATGCTTTGTACTTGCTTTAACTCCGTTGGTTTCAAC
TGGATTGCTTCCCCGGCGGCAACTGAGTTGGAAATGCTGGTCATCGATTGGCTGGCTGAC
ATGCTGAAGCTGCCCAAGTCGTTCATGTTTCAAGGTACTGGCGGTGGCGTTATCCAGAAC
ACCACCAGTGAAGCTATTCTCGTTACGCTAATTGCGGCGAGGGACAAAGCTCTTGATGTC
GATGGCTCCGGCAACTTGAACAAGCTTGTCGTTTATGCTTCCGACCAAACTCATTCCACA
TTTGCTAAAGCTTGTAAGATGGTCGGCATTTCTCCTCGGAACATAAGGTTGATTCCGACG
ACGATCGACGCCGGTTTCTCTTTATCTCCCATTCAGCTTAAGGCCGCCGTCGAAGCAGAC
ATGGCGGATGGGTTGGTCCCACTTTATCTTTGTGTCACCCTAGGGACCACTTCCACCACG
GCTGTTGACCCAATCGAACTGCTCGCTGGTGTGGCGAAGGAACATGGCATGTGGGTTCAC
GTGGATGCTGCTTATGCCGGAAGTGCATGTATATGCCCGGAGTTCCGCCATCACCTTAAT
GGGGTAGAACTAGTTGACTCGTTGAGTTTGAGTCCCCACAAGTGGCTACTCAGTGGCTTA
GATTGTTGCTGCTTGTGGGTGAAAAACCCCACCGCACTTGTCAAAGCTCTAAGCACCAAC
CCCGAATACTTGAGAAACAAACAAAGCGAATCGGATTCCGTCGTCGATTTCAAGGACTGG
CAAGTCGGTACCGGCCGGCGGTTCAAGTCATTAAGATTATGGCTCATTTTTCGAACATAC
GGTGTCGTCAACTTACAAGATCACATCCGGTCCGACGTAGGGATGGCCAAGATATTCGAG
GATTTTGTAAGATCCGACCCGAGGTTCGAGATTGTGGTGCCAAGAGAGTTCGGGCTGGTG
TGTTTCCGATTGAACCCGGATGAAACTTTCGGGTCGGATTACACCGAACTGTTGAACCGG
AAGTTGTTAGATTGGGTCAATTCGACGGGTCGGGTTTATATGACTCATACGAAAGTTGGT
GGAATATATATCCTGAGATTTGCTGTGGGCGCCACATTGACGGGTGACAACCACGTGGTT
GCTGCATGGAAGCTGATCAAGGAAGGAGCTGATGCATTGCTGAAGACTGTTTGA
>Ghir_A01G001670
ATGAGTTACCTGAACCGGGTTTGGATGGCGACGAGCATGGCGATGGTACAAGGTCACGGT
GAAAACCAAGGTCAAAACTGGAAATCAGGCATCAAGTTTCTCCAAAGGGGCCAAAGGAGG
CCCTTCGACGGAGAATCTTCGAATCTCCGGCCGATTTCCGGTTCTGATCTAACCGGCGTG
GTCGGGAACCGTGACGGCCAAGCCGATGAGTCGATCCGTCGAGTCATGTATCTTAATTGT
TGGGTCAAGGATGAGGATTTTGACTTGTTCTTCGGCTTTTTTTTTTCGATTTCGCAACCC
TAA
>Ghir_A01G001700
ATGGTGTTCTTTTGTTTCCTCGTTGATCAGACAAAGAAAGTGAGCACTACTAAGCCGGCG
GCGGGGATTTGTTCACGGTGTGGCGGAGGAGCACGTGTCGCCGATATGAAAACCTCCACC
AGATTTTGTTACGTCCCGTTTTACAAGAAATCTTGGAGAGCCATTATTTGTACATTTTGT
GGAGCGCTCCTTCGATCTTATCGTTAA
>Ghir_A01G001710
ATGAATCGTTTCGATTCTAGCCCTTTCGATGAGGATGAGGTGAATCCTTTCTCGAATCAA
GGTACTGCTTCATCAAGGCTTTCACCACTTCCTCCTGAACCATATGACCGTGGTGCAACG
ATAGATATTCCTCGTGATTCTGTCAAGAGTTTAAAAGAAAAGGAGAAGGAACTTCAAGCA
AGAGAGGCTGAACTGAGAAGGCGAGAACAGGAATTGAAAAGAAAGGAAGATGCAATCGCA
CGATCTGGGATAATCATAGAGGACAAAAATTGGCCACCATTTTATCCTATTATTCATCAT
AACATTGCAAAAGAAATACCAATCAACCTTCAAAATGTGCAGTATGTTGCTTTCTCAACA
TTGTTAGGTTTGGTTGCATGTCTTGCATGGAACATAATAGCCGTCACTGCCGCCTGGATC
AAATGTGAAGGTCCAGCAATTTGGTTTCTTGCCATCATTTATTTGTTATGTGGGGTTCCT
GGTGCCTATTATTTGTGGTATCGCCCTCTTTATCGTGCCATGAGGACTGATAGTGCATTG
AAGTTCGGATGGTTTTTCATATTTTACATTTTGCATATCTTCTTTTGCATCTTTGCTACA
ATTGCTCCTCCATTTCTTTTCAAGGGAAAGTCTATTGCAGGTATTTTGCCTGCAATAGAT
CTTTTCGGCATTGATGCTGCGGTAGGGATATTCTACTTTATCGGCTGTGCATTCTTTTTC
GTCGAATCATTGCTCAGTCTGTGGGTTATTCAGCAAGTTTACATGTATTTCCGAGGTAGC
GGTAAAGCTGCTGAATTAAAGCGCGAGGCTGTAACGAATTCCATGATGGCAGCACTATGA
>Ghir_A01G001730
ATGGCTTCCCCATCGCTACTAACCCCTACCCCCAAGCTCCAACCCCTCCTCCCCACCTCC
GGCGCCCCACCACCCTCTCCTCTGCCGCACCAAAACCAACACCATCCTTCACGTCGCCAC
TTCTTGTCTCTTTCCGCCGTCACCACCGCAACACTATCTCTTTCATCGCTTCTGACACCA
CCACAGGCATTCGCAGCCGAGGACGAGGAGTACGTAAAAGAGACCTCCGATGTCATCAAC
AAAGTGAGGAACACCATCAGCATGGACAAAAACGACCCTAACGTCGCCACCGCGGTGGCG
GAGCTTAGAGACACGTCGAACAGTTGGGTGGCTAAGTACAGGAGGGAGAAAGCTTTGTTG
GGTCGAGCTTCGTTTCGTGAGATTTATTCGGCATTGAATGCTGTCTCGGGACATTATATT
AGCTTTGGGCCGACGGCGCCAATTCCGGCTAAGAGAAAGGCGAGGATTCTTGAAGAGATG
GATACCGCCGAGAAAGCTTTGTTGCGAGGAAGATGA
>Ghir_A01G001760
ATGAAAATACCTGCTGTTACCATCGCTGCCATCGCCGTTATTCTCTTCTGCTACATTCCA
GTTATAGCGTCCGCAAGGCACGTAAAGCACGACTCTCGGCCAAGCACAAGACAAGGGTCA
ATGTTAGGGTCGAAAATGGTTAGTAATAAACTTGTTGATTCGAACTGGGAAACAAGGTCG
ATGCCGAAACGAAAACGAGCCGACACGTTGAAGATCTCCGGATCAAGCTTGCCGGATTGC
TCGCATGCGTGCATGTCGTGCACGCCGTGCCGACTAGTTATAGTGAGCTTTGTGTGTTCT
TCATTGGAAGAGGCAGAAACATGTCCCATGGCTTACAAGTGCATGTGCAACCATAAGTCT
TATCCTGTTCCATGA
>Ghir_A01G001780
ATGGCCAATGAGCGCTACATCGAAGAGGCCGAAGTTCGAAACTGTTTATTAGAAAGCAAA
AATTCCATGGAGAAGTGGGTGAATTCGCCGGAAACAGTCACGGGTTCGGACGATAATCCC
TCAGCCGGTTTTGACTGCAACATTTGCCTCGATACTGTGCAAGATCCGGTGGTGACGCTA
TGCGGTCACCTATATTGTTGGCCTTGTATTTACAAATGGCTTCATTGTCAATCCATCTCC
ACCGAAAGCCATGACCAAAAACAGCCGCAATGCCCCGTATGTAAGGCCGAAGTTTCGGCT
TCGACAATCGTACCACTTTATGGTCGGGGCCGGACGAGTATAGCATCAAGAGGCAAGGCT
CCCCAACTTGGAATAGTCATTCCAAAGAGACCTGTTGGTCCTGATTTTGGCACACCAAGA
TCACCTAATAGTGCCACTAGTCCACAATTTACACATCAAATACATCACCATCACCATGGC
TATTCATATCAACCACAAGTGTACGATTATCCGTCTTCGCCGATGCTTAGTCCCGGCGGC
ACAACGATGAATGTGCCCGATCCAGTGACCCGAATATTCGGTGAAATGGTATACGCAAGG
GTATTTGGGGAGTCAATTACGAACTTATATGCGTATCCGAATTCATACAATCTTACTGGG
AGTACCCCTAGGATCAGAAGGCACCTAAAGCAAGCGGATAAGGCACTAAATAGAATAAGC
TTTTTCCTCTTCTGTTGCTTAATCATATGTCTTCTTTTATTTTGA
>Ghir_A01G001800
ATGGATCAACAACAACACGAAGAACAACCATCCACATCTCCGACATCATCATCATCATCG
TACACCTTGTTCTTGAAAATAATGAGCAAAAGAAGAACATGGGTATTCCTCTTCGTATTA
GTTTACGCTATCCTTTTAGATTCTTCATGGAATTTCCTCAAATCCATACTTTCTTGGTAC
CACCAAAACCAAGCCCGGTATCAATCACCCGGTTGGCCTGCCCTGTATGCTTCCGTCCTT
CTCGGTGGGGTTTTTGGGTTGATTTCTATGGCTGCGGCGGTGGCTGTGGCGGTGCCGGCT
ACTATGGTGACGTGGATAACGGTGGTCGTTTTGCTTGCTTTCTTTGGGAAACCAAAACGG
ACGTTGGTGGCTGAAGGGAAGAAGATTACTAAAGAGATCGCGGGCTCCGTTTTTAAGACT
TTGTTGACGGAAGGGAACGTCGTGGCTGTTGTTTGTGCCGTTTTGGGTTACTATGTACTT
GTGAGGAACGACAATGGTGAATGA
>Ghir_A01G001830
ATGGCCCGCCCAATTATAATGAGAGCGAGAGGTAGTCCTGCACACTCATCAACCACCGCT
TCAGCTAACTTGCAAATATCTGGATGCATTCGAAGGGTCTCTGATCCAACCTTCTCCTCG
AACAGTTTGAAAGCTTCTCCGGGTGGTAAACATTCCACTCTGATATTATTATCCACGTTC
GGTTGCATTTGA
>Ghir_A01G001860
ATGGGTAATATCTTCTCAATCTCACTTTCACTCGATACCATCATTACCCGTTGTTGGGAT
TCTGCTTTTCTATGCAAACTTGAAAAAAACCTCCCTGCTTTAAAAACTGAAGTGGAAGAT
TTGAAGGCGACCAGGAGGGATCTGATGAGCAGGGTCAGGGTCGCTGAAGATGAGAAGCAA
CTTAAGCGGCTACCCCAAGTTGATCTTTGGCTTCAGAGGGCTGATCGTGTGATAACCGAT
GCTGATAAACTGATTGTCCAAAGTCCTCAGCATGTTGAAAAGTTATGTATGGGAGGTTGT
TGTTCCAGGCATCCCAGGTCCACCCACAAGTTCGGGAAGCAAATCGCCACAATACTCCAA
GAGGTGAAAGGCCTGAAGGAGAAAGGAGATTTCAGTGACGTGGCCTGCAAGCCACCAATT
CCTTCCGCAAATAAACGACCTTCTGATCCAACTGTGGGTTTAGAGTCGTATGTCAATCAG
GTTTGGAGCTGTCTTCAAAAGGAACAAGTGGGAATTATTGGCATATATGGCTTAGGAGGG
GTTGGCAAGACAACCCTCCTAAACCAAATCAATAACAAATTCCATGATACTACCCATGAT
TACCATGTAATTTGGGCAGTTGCATCACAAGATCGGCCAATTGAGAGAGTCCAGGATGAG
ATTGCCAAAAGAATAGGCCTCTCTAATGAAGGTTGGAAATCTATTGAAGAGAAAGCCGCA
GACATCTTCAACGTCTTACGTAAAAAGAAGTTTGCATTGTTGTTGGATGATATATGGGAA
TGGTTTGATCTCACAAGAGCTGGGGTACCTCTTCCAACACAAGGAAATGGCTCTAAAGTC
ATTTTCACAACTCGTCGTCGTGATGTGTGCTGTCAAATGCAACCGAACATGGATAATAAT
ATCAGAGTGGAATGTTTACCACCAGGAGAAGCTTTCAAACTGTTCGAGGAGAAGGTTGGA
TCAGAGACCCTTCAAATGCATCCAGATATTTGCAAGTTAGCTGAAGCGGTGGTTGAAGAG
TGTGCAGGACTACCTCTCGCTCTCATTACAATTGGGCGGGCCATGGCATCCAAGAAGACT
CCTCACGAATGGAAATATGCTATTGAAGTTTTAAGGCAATCAACAGCTTCTGTGTTCCCA
GGGGTAGGGAAAGAGATGTTTCCCAAGTTAAAATTCAGTTATGACTGTTTAGCTGATGAA
AAAGTGAAATCTTGTTTCCTGTATTGTTCTTTATATCCAGAGGATAAATCCATCGAAAAA
GATGAACTAATACATTGTTGGATCGGGGAAGGACTTTTGGACGAGCATACCAATTTGAGC
AGTGCCAGAAACCGGGGACATTTCATTATAGGTTCTCTTATTGACGCATGCTTATTGGAG
AAACAAGGTAATCATCGTATAAAGATGCACGATGTGATTCGCGACATGGCTTTGTGGATT
GCTGGTGAATCTGAGGAGAAGTTTTTTGTCAAATCAGGTGTTCAGTTAAAGGAACAACCA
AAAGCTAAAAAGTGGGAAGAGGTAATAAGAATGTCGGTGATGGATAATCTAATTGAAAAT
CTAACTGACATATTGGCATGCCCCAATCTCCAAACTTTATTTCTTGGGAGGAATCGTTTG
AAGGTGATCATCAATGATTTCTTTAATTTCATGCCGATGCTTAGGGTTCTAGACTTGTCC
CACAATATGAATTTGAAAGAATTGCCAGTTGGAATCGGAAAGTTGGTTTCACTAGAACAT
CTCAATCTGTCGTTTACACACATAAGAAAGCTGCCAATCGAATTGAAGGCCTTAAAAAAT
CTGAAATATTTGAATTTGGAGCGGACAAGGAGGCTGAGAATAATCCCACAATTGATATCC
AGTTTCTCTAAGTTGCAAGTACTGAAAATGGAGGGGTGTTGCTATCAATGTTCACTGGTT
TTGGAGGAAATGGAGCATTTAAACTATTTGAATGTGTTGACCATTACTTTTACAAGCACT
TCGGAGTTAGAAAAGGCTTTGGGGTTCAACAAGTTCATTAGCTGTGCCATTGAACATGTA
AGCCTTCAAGGTTTTAGAGATTCAAGGTCATTGAATATTTTGGCTTTAGCAAATTTGCAG
CCTTTATATAGCTTAGAACTTTCGGGTTATATGGTTATTGAAGATGTGAAGATCGAAAGT
AACATAATTGAAGGTGTAGGATGCTTCCATAGCCTTCGATCTATATACCTATTCGACTGC
AATCAATTGAGGGATGCGAGTTGGATAATTTTTGCTCCACATTTGGAACGACTATTTATA
CGTGATTGCCAGGGTTTAGAAGAAATAATCAGTGAGGAAAAACTTAGTGAAGTCGCCGAG
CTAAAGGGAAATTCAAACTTGTTTTCTAAGCTAGAGTTTTTGCATCTACATAATCTGCCC
AAAATGAAGACAATATACAGACATGCTCTACTTTTTCCGCAGCTGAAGAGAATCACAATT
TTAAATTGCCTAATGCTGAAGAAGTTCCCACTAAACTCCAATAGTGCAAAAGGACGAAGG
CTCGTCATTGAAGGAGATGAGGGATGGTGGAAAGATGTAGAATGGGAGGATGAATCTACT
CAAATTGCTTTTTTCCCCTCTTTCAAACATCGCACACTCGCACCTGCAAGGAGACAAACA
AGCAACAACAGCAAAGAAACACCAAAAAGAAAAAACATTGTATTTTTTGTTTTTTCGTTA
ATTTTTCCTCTTTCCTTTCGGCTATAA
>Ghir_A01G001890
ATGGGTAATATCTTCTCAATCTCACTTTCACTCGATCCCATCATTACCCGTTGCTGGGAT
TGTGCTACTGGACAGGCAAGTTATATATGCAACCTCGAAGATAACCTCCATGCTTTACAA
GCTGAAATAGCAGGACTGAAGGAGCTCAGGAGTGATCTGATGAGCAGGGTCAGGATTGCT
GAAGATGAGCAGCAGCTTAAGCGGCTAAACCAAGTTGAGGGTTGGCTTTCGAGGGCTGAA
ACTCTGATAAACGATGCTGATCAACTGATTGTCAAAGTCCTCAGCATTTCCAGCATCAAG
TTCGGGAAGCAAATTGCCAAAAAACTCCAAGAGGTGAAAGACCAGAAGGAGAATGGAGAT
TTCAGTGATGTGGCCAGCAAGCCACCACTTCCTTCAGCAACTGAAAGGCCTAGTGAACCA
ACTGTGGGTTTAGAGTCCAATTTCAACAAGGTTTGGAGCTGTCTTCAAAAGGAACAAGTG
GGAGTTAGTGGCATATATGGCTTAGGAGGGGTTGGCAAGACAACCCTCCTAAACCAAATC
AATAACAAATTCCATGATACTACCCATGATTACCATGTCATTTGGGCAGTTGCATCACAA
GATCGGCCAATTGAGAGAGTCCAGGATCAAATTGCCGAAAGAATAGGCCTTTCTAATGAA
GGTTGGAAATCTAAGAGCCTTGATGAGAAAGCTGAAGACATCTTCAAGGTATTATGTAAA
AAGAAGTTTGCATTGTTCGGGCTACCTCTTCCAACACAAGAAAATGGCTCTAAAGTCATT
TTCACAACTCGTCGACTTGACGTGTGCTGTCAAATGCAACCGAACATGGATAATAATATC
AGAGTGGAATGTTTACCACCAGGAGAAGCTTTCAAACTGTTCGAGGAGAAGGTTGGATCA
GAAACCCTTCGAATGCATCCAGATATTTGCAAGTTAGCTGAAGCGGTTGTTGAAGAGTGT
GCAGGGCTACCTCTCGCTCTCATTACAATTGGGCGAGCCATGGCATCCAAGAAGAGCCCT
CGAGAATGGGAATATGCTATTGAAGTTTTAAGGCAATCAGCAGCCTCTGTGTTGCTAGGG
GTAGGGAAAGAGATGTATCCCAAGTTAAAATTCAGTTATGACTGTTTACCTGATGAAAGG
TTCAGATCTTGTTTCTTGTATTGTTCTTTGTATTCAGAAGATCATCACATCGTAAAAGAC
GAACTAGTAGATTGTTGGATCGGGGAAGGACTTTTGGACGAGCATGCCACTTTGAGCAGT
GCCAGAAACCAGGGACATTTCATTATAGGTTCTCTTATTGACGCATGCTTATTGGAAAAA
GGACATTATAATTATGGTGTTAAGATGCACGATGTGATTCGTGACATGACTTTGTGGATT
GCTGGTGAATCTGAGAAGGAGAAGTTTTTTGTAAAATCAGGTGTTCAGTTAAAGGAACAA
CCGAATGCTAAAAAGTGGGAAGAGGTAACAAGAATGTCGCTGATGGATAATCAAATTGAA
AATCTAACTAAGATATTGGAATGTCCCAATCTCCAAACTTTGTTTCTTGGCAGGAATGAC
TTGAAGGTAATCATGGATGATTTCTTTAATTCTTTGCCGATGCTAAGGGTTCTAGACTTG
TCTTACAATAAGCATTTGAAAGAATTGCCGGTTGGAATTGCAAAGTTGGTTTCACTAGAA
CATCTCAATTTGTTAGGGACAGGAATAAGAAAGTTGCCAGTCGAATTGAAGGCCCTAGCA
AAGCTGAAATATTTGAATCTGGAGTGGACGTTGCAAGTACTGAAAATGGTGAGATTTGGC
TATGGATGTTTATTGGTTTTGGAGGAAATGGAGCATTTAAAATATTTGAATATGTGGAGT
CTTACTCTTAGAAGCGCTTCGGAGTTGGAAAAAGCTTCGAGGTTCAACTTCTTTAGCTGT
GCCATTGAACGTGTATTCCTTAAAGATTTCAGAGATTCAAGATCATTGACTATTATGGCT
TTAGCAAATCTGCAGCATCTATCTACTTTAGCATTCTTGAGGTGTATGGATTTAGAGAAA
GTGAAGATCGAACGGAACATAATTAAAGGTGCAGGATGCTTCCATAGCCTTCGATCTGTA
ATCCTAGAGGAATGCAATCGTTGGAGGGATGTGAGTTGGGTAACTTTTGCTCCACATTTG
GAAGTACTAAGGATAGCTGCATGCAATGGTTTAGAAGAAATCATCAGTGAAGAAAAACTT
GAAGTCGCTGAGCTAAAAGGAAATTCAAACTTGTTTTCTAAGCTAGAGATTTTGAATCTA
TATCATTTGCAGAAACTAAAGACTATATGCCACCATGCTCTGCCTTTCCCACTATTAAAG
GAAATAGTCATTATAGGATGCCCAATGTTAAAGAAGCTCCCACTAAACTCCAATAGTGCA
AAAGGACAGAGGCTGGTCTTTGAAGGAGAGGAGGGATGGTGGAAAGATGTAGAATGGGAG
GATGAATCCACTAAAATTGCTTTTCTCCCCTCATTCAAACCATATATAGTCTAA
>Ghir_A01G001950
ATGGAGGTATCAACGGAAACGGTAACGGCAACGGTGATCGACGAGTTATATGAGTTCTCG
GCGCCGTGTTTCTTCGATTTCACGAAAGGGGAATCGGAAGAAGAAATACGTGATGCCGAG
CTTTGGTTCGAAACCGCCTTAAGCTATGCACCTTCTCCTTTTATGATTAGAATCAAGGCT
GGTAATAGAACCTTTCAAATGGAGAGTCTCTGCAATTTCAGTGAAGAAGAGCAAATGCAG
AAGGCATCGGGATCATCGGATGCAACAGCTCCTAACAGTAACTTAGAAGATAAGCCTCAA
GTGGAGCAGGTGCTTGATAAAGTAAAGGAAGAAGCTAAACCCCCTGGGGCCGAGGTTGAA
ATCAAACAAATTGTCACCAAGATTACTAATGATAATAAAGAGAAGGAAAACATAGGGACT
GTTGGTGCTCAAGAAAATGACAGTGCCCTAGCCAAAAAATCACATTTAAATGGTCTTGGT
GATGAAGAGAAAAGCAAATCTGCTGTGCAAGTAGATACTGAAGCTTGCACTCCTAAACCA
TTGATGAGTTCTCAGAGAAAACTGGTGAGCGACAAGAAGCATCAGACAGCTAAAAAGATA
GCTAGTACGATACGGAACTCGTCAATGTTGAAGCCGAAAAATGGCAATGCTGGAACACCT
AATTGGGCTCAAGAAAACCAAGCCGTTAAACGTCAGAAACTAGATGGAGGAAGATCTAGA
CAGATCCTAAATGTAAAGCCCCACAACTTGCCCCAGAAGTCAAAGCTTGGTCTTACCAGT
GATAGTTCCAACTTGTGCTCTTCTACTGCCAAACCTTCCAACAAATTGGACAGAAAGGTT
TATGTTCGAGAACAAGCAGTACCATTTGTTTCAATGGCAGAAATGATGAAAAAGTTCCAA
TCATGTACCAGAGATTCGTCACGTCCTCACAGTTCATCAAATGATAATGCTGCTATTGTT
CAGATGCCAGTGCTCAGATTGACAAGGCCTAAAGAACCCGAATTCGAAACAGCGCAGAGA
ATGCGTCCTGTAGCGGTGAAGAGCACCGCAGAGCTTGAGGAAGAAATGATGGCTAAAATT
CCAAAGTTCAAAGCAAGACCATTGAACAAAAAGATTTTTGAAGCTTCAACACTACCTTCA
TTACCAAGAAGTACTCCGAAGACTCCAGAATTTCAGGAATTTCACTTTGAGACAATGGCT
AGAGCAAGTAAGAATGCAGAGACATCTTCGGTAGCTTCAACAGAAGTGTCTCGCCAGAAT
ACTCAATGGAAACCTCATCTCACAGAACCTAAAACCCCAGTGCTTCAAACATCTCTAAGG
GCAAGACCTATAACGGTCAAAAGTTCTATTGAACTTGAACAGGAGGAGCTTGAAAAAGCT
CCTAAATTTAAGGCAAGGCCATTGAATAAAAAGATATTTGAGAGCAAAGGAGAATTGGGA
ATCTTCTGTAACACAAAGAAATTGGTGACTATACCTCAAGAATTCCATTTTGCAACACAT
GAGAGGATTCCACCACCAGCAGCAGTTTTTGATTTATTTGATAAGCTTTCTCTGAAATCA
GAATCTAGCCATGATCCAATCCCAAGAAACACCATTCCCAATCCATTCCATCTCCAAACA
GAGGAAAGAGGTGCTGAAAAAGAAAAGAAGTTCGTGATGGAAATTATAGAGAAGCAGTTT
GAAGAAGAAAGAGCCAGGGTTCCCAAGGCTAATCCATATCCATATACCACTGACTACCCT
GTGATACCTTCAAAACCCGAACCAAAACAATGTACAAAACCAGAACCGTTCCAGTTGGAG
AGTCTGGTTAGGCACGAGGAGGAGATGAAAAGAGAGATGGAAGAAAGGCAGAGAAAGGAG
AAAGAAGAAGCTCAGATGAGGATCTTTACGGCTCAGCCGGTTCTAAAAGAGGATCCAATT
CCTGTTTCTGAAAAGGTTCGCAAGCCTCTAACACAAGTGCAAGCGTTCGACCTCCATGTC
AATCATCGAGCAGTGGATAGAGCAGAATTCGATCAAAAAATTAAAGAGAAAGAAATGGTT
TACAAGAGATTCAGAGAGGAAAGTGAGGCTGCTAGAATGATTGAGGAAGAGAAAGCATTG
AAGCAACTAAGAAGGACAATGGTTCCCCATGCTAGGCCTCTTCCCAAGTTTGATCATCCT
TTCTGCCCACAAAAGTCTTCCAAGGAAACAACAAAACCGAAATCGCCACATCTACGAGTT
CTCCAAAGAATAGAAAGGAAGAAAACGATCAGTTCATTTGCCACACCAACTTCGAGTCCC
GCCACTCTTATGAGGTGA
>Ghir_A01G001990
ATGGAGGAACCAAAGATTGGGGATTGCGAAGAGTGCAAAAAGAAGGCGTCAAAATACAAG
TGCCCAGGTTGCTGCCTCCGCACCTGCAGCCTCCCTTGCGTTAATGCTCACAAGCAACGC
ACTGGCTGCACTGGCAAACGCAACATCACTTCCTTTGTTCCCCTCTCTCGCTTCGACGAT
AATCTTCTCCTCTCCGATTATAATCTGCTGGAGGAAACGAAGAGGATCGCTGAATCTGCT
ACAAGAATAAGGTCCAAACTATGTAACACTACCAATGGTGGACATCATCCTCGTTTTAAG
CTACCACACCCTCTTCGAAACCTCCGCACTGCTGCTGCCTCTCGCAGAACTAAGCTCTTG
TTTCTGCCTTCTGGAATGTCTAAGAGGGAAACTAATCAAACTCGATTTAACCACAGGAAG
AAGTATATTTCATGGACCATTGAATGGCGGTTTCACTCTACAGATGTTGTTTTACTTGAC
CATGGTATACATGAAGATACAAGCCTCTGTTCATTAATTGAAAACCATCTGCAACCTAGT
CCCTGGAATCATCCTCTTAGGAAGTTCTGCGAGGAGCAGCTCGACTCCCTCAAGTTTTTT
ATCCGAAAATACCCTAAGGGATCCAAATCGCCTTTCCGGGAGTTAGACATAAAGGCCCCA
TTACGGAAACTATTAGCTGATATGGTTGTTCTAGAGTATCCTGTGATTCATGTGTTTCTT
CCTTCGGAACACTGTGATTTTGAAGTTATCAGGGAGAATCATCTCGTCACTCACGGGCCA
GAGGGAAAAGATTCTAGCGGTGCTGATAATGAAATACCAAAAGGTGTTACCTTCAAGGAG
GAGGAAATAGAAGACAATGGTAGCTCTTTAGAACCTCAGGTCTTTGATCTTATGAAGCAT
GTGCTGTCAAGTCCAATGCATCAAATCCCTTCTCAAAACAAGTCTGAGAAAGCATTCGGT
GGTAACTCAGTTTTGTCTTTGTTGGCGAGAGCCGGGGCAGGAAACAGGGTACATTGCAGC
CTCCAGGCTAAGGACTCTGGATTATTTGATGACATGGAGTTTGATTTTGATCAAGGCTTA
ATAGATGCGTATTCAGACCTGATTGCCGAAATTAATCCAGATGACTTTCTTGATTTAGAA
GGTGAATTTGCTAAGCAACCAGAAACAGAAGATAGAACAGACCTTTCAAATTCGAGGGGA
GTTTTCTTTGCTGAGGAATTGGAGGAGGGGGAGATCCTAGATTAA
>Ghir_A01G002010
ATGCTAGCTGTGTCACCTTTGAGGAACAACACAAGCACAGATGATGACGAAGGAGAGATG
GAGAGTACTTTCACAGTCAGCTCCGACGAGTTCCCGGATTTCGCTGACGGGAACTTACTT
GAAAGTATCGATTTCGACGATCTTTTTCTCAGCATCGGTGTTGATGGCGACGTGTTACCT
GATTTGGAGATGGACCCCGAAATTTTGGTTGAATTGCCCCCCGCCGGCGAGGAATCGGAG
ATGAATGCGTCGGGAGAAAAAATCGAGGAAAGTGATAATCAGAGGAAAGATGAAGAAGAA
AATAAGGTTTCGACGAGTAAAGGCGATGAGGAAACCGTCAGTAAAAGTGAGGAGACTAAA
GCAGTTAAAACAGGCTCTAAAGATGGTGATAAGGGAAGAAAATCGTCAATAAAAGGAAAG
AGTAACAACAACAATCAAGGCACTCGAAAACTGAAGGTGGATTGGACGCCGGAGCTTCAC
CGAAGGTTTGTACAAGCGGTGGAGCAGCTCGGGGTGGATAAGGCGGTGCCGTCGAGAATT
TTAGAGCTTATGGGAATTGATTGTCTCACTCGCCATAACATCGCCAGCCATCTTCAAAAA
TATAGATCTCATAGGAAGCATTTACTAGCTCGTGAAGCGGAGGCGGCAAGTTGGATACAC
AGACGGCAAATATACGGCGGCGCTACGCCGGTTGGTGGAGGAGGGAAGCGAGATGTGAAC
CATTGGCTTCCACCCACAATGGGTTTCCCGCCATCGGCTTCACCCATGCACCACCAGAAC
CACCATTTTAGGCCATTGCATGTATGGGGTCATCCCACTATGGATCAGTCTATAATGCAC
TTATGGCCAAAACACTTAGCACCCCCTCCGCCACCACCACGGCCAGCTTGGGGACCTACA
CCACCGGCAGACCCTAGCTTTTGGCACCATCAGCACCACCGTGTACCAAATGGACAAACC
CCGGGAACACCGTGCTTTCCCCCGCCATTGACGGCGGCACCAACGAGATTTGGTGTAGTA
CCGGTGCCGGGCATTCCTCCTCACCATGCAATGTACAAAGCTGACACCGGCATCGGTGTC
CCTGCCAGCCAATTACGTCGCCACCCTCTCGTCGACTTACATCCGTCGAAAGAGAGCATC
GATGCCGCTATCGGGGACGTTTTATCGAAACCGTGGCTGCCGCTTCCTATCGGGCTGAAA
CCGCCATCAACGGATGGTGTTTTGGTGGAGCTACAACGTCAAGGAGTCCCAAAGATTCCA
CCTTCTTGTGCTTGA
>Ghir_A01G002020
ATGGGGGATTGCAGGCCATTGGGGTTCTTATTAGGACTCCCATTCGCTCTCATCGCACTG
GTTTTATCCGTCGTCGGCGCCGTCATTTGGGTTCTCGGGACTATATTGAGTTGTCTTTGC
CCATGCTGTATTTGTTGTGCTGGACTTGCCAATTTCGCGGTGAGTCTCATCAAGCTTCCT
ATTAAAGTTCTTAGATGGTTCATTGATCAAATCCCATGTTGA
>Ghir_A01G002050
ATGGAACGAGCTTTCCAACGAACCCAAATTCTCACCAATCATCTCCTCCAATCCTCCACA
CCATTGCCGTCCCAAACCCTTTCTTCGAATGCTTGTTTAAGCTACTCACCGCCTGAACTT
TCCGAGAACTATGCGTTCGACGTTAAAGAAATGAGGAAGCTGATAGACAGCCACAACTTG
GAGGAACGGGATTGGTTGTTCGGGTTGATGAAGCAAAGTGAGCTGTTCAACCCGAAGGTA
AAGGGAGGGAAGGTGTTCGTTTCCCCGGACTATAACCAGTCGATGGAGCAACAGCGGGAG
ATGACGTTGAAACGAATCAAGTATTTGCAAGAGAGAGGAGTTTTTAAAGGATGGTTAACG
GAGAAAGGGGAAGAGATTGAGATGAGGAAATTCTCTGGTTTTGAGATTTTCAGTATTTAT
GATCATTCCCTCTTCACTAAGCTTGGAGTTCACTTCCCCATGTGGGGAGGTGCCATCCAA
TTTTGCGGTACAAAACACCATCATGACAAGTGGCTGAGGGACACCGAGAATTATTCGATC
AAGGGTTGCTTTGCAATGACAGAGTTGGGGCATGGAAGTAATATTCGCAGTCTTGAAACA
GTAACAACATATGATTCAAATACAGGGGAGTTTGTCATTAATACGCCTTGTGAATCAGCT
CAGAAGTTTTGGATTGGTGGGGCAGCCAAGCATGCGACGCATACAGTTGTGTTTTCACAG
CTACATATCAATGGAATCAATCAAGGGGTTCATGCATTTATAGTCCAAATCAGGGATGTT
GATGGTAACATATGTCCAAACATTCGTATTGCTGACTGTGGTCACAAAATTGGTTTAAAT
GGTGTTGATAATGGTCGAATCTGGTTTGACAATGTACGAGTGCCCAGAGAGAACTTGTTA
AATTCGGTTGCTGATGTTTCCCCTGATGGAAAATATCTAAGTTCGATAAAAAACCCAGAT
CAGAGATTTGCTGCATTCATGGCCCCTATGACAGTAGGTCGTGTTAATATTGCTATTGGT
GCGGTTTACCAATCAAAGGTTGCTTTAGCAATTACCATTAGGTATGCACTAACAAGGCGG
GCTTTTTCTCTCAAACCAAACGAGCCTGAGGTCTTATTGCTCGATTACCCAAGTCATCAA
CGCCGACTCTTCCCTCTTGTTGCAAAGACTTATGCTATGAGTTTTGCAGCAAACTACTTG
AAAGTGCTGTATGCGAAGAGGACACCTCAGTCAAACAAGGGCATTCATATAGTTTCAAGT
TCATTCAAAGCTACTTTTACTTGGAATAACATGCAAATACTTCAGGAATGTCGTGAAGCT
TGCGGCGGACAAGGGTTAAGGACCGAGAATCGTGTTGGTCATCTGAAAGGTGAATATGAT
GTGCAATCCACTTTTGAGGGTGATAATTTTCTTCTGATGCAGCTGGTCAGCAAGGCTCTT
TTTGCTGAATACATGGCAGCTCAGAAAAGAAACAAGGTTTTCAAAGGTCTGGGCTTAGAA
CACATGAATAAACCCTGCCCTGTCATTCCATCACAGCTTACTAGCACTACCCTCCGATGC
AGTCAATTCCAGATGGATGCCTTGTGCTTAAGGGAGAGAGATCTTTTGAATCGTTTTGTT
GCGGATGTCTTGAAATGTAAAGCCAAGGGAGAAAATACAGAGCAGGCCTTTAATACATGT
TATGAGCTAGCAAAAGATTTAGGCAGGGCTTTCTCGGAACAAGCAATATTTCAAAAGTTT
GTTGAAGCAGAATCAACTCTACCTGCTGGTTCATTGAAGAATGTCCTAGGTACATTGAGA
TCATTATATGCCTCGATTTGTATCGAAGATGTTTCGTTTCTACGATACGGGTACCTATCA
GTGGACAATGGGGCCAATGTAAGGAGAGAAATAACAAAACTGTGCAATGAACTTCGACCT
CATGCACTTGCTTTAATCAGTTCCTTCGGCATCCCCGATGCTTTTCTCAGCCCCATAGCT
TTTAACTGGATCGATACGAACTCGTGGTCTTTGGTTTAA
>Ghir_A01G002080
ATGCCGCAGGAGCTTCAACCCCGCTCCTTCCGCCCTTACATCTCATCGTCGATTAGCGCC
CCTTCTTTCACTTCCTTCACCAACGCTTCTTCCGTCCATTCCTCCGACGATCCTGACCCT
AACCCTACAAACTCCAAATTAAAATCCAGTTTCCCTTCCCTTTCCTCTTCTTCTTCTTCT
TCCCGATCCCTCAAGAACTCTCGCTTTTCCCCTTCTTCATTCGCTCATAACGCTCGTTTA
GCGATCGCTCTCGTCCCATGTGCCGCTTTCCTTCTCGACCTCGGTGGAACCCCCGTCGTT
GCCACCTTAACGTTAGGTCTTATGATCGCTTACATCGTCGATTCGCTTAATTTCAAATCC
GGAGCTTTCTTTGGTGTCTGGTTCTCTTTAATCGCTGCCCAGATCGCTTTCTTCTTTAGC
GCTTCGCTTTACTACTCGTTGAGTTCGATTCCTCTTTCGATCCTCGCGGCTTTTCTTTGT
GCGGAAACGAATTTCCTTATTGGCGCCTGGGCTTCGCTTCAGTTTAAGTGGATTCAGATT
GAAAACCCCACGATTGTTTTGGCTTTGGAACGGCTTCTCTTTGCTTGTGTACCTTTCGCT
GCTTCTTCGATCTTTACTTGGGCGACTGTTTCTGCTGTTGGTATGAATAATGCTTCTTAC
TATCTAATGGCTTTCAATTGTGTTTTCTATTGGGTTTTCGCGATTCCTAGAGTTTCTTCT
TTTAAAACCAAGCAAGAAGTGAAGTACCATGGTGGGGAAGTTCCTGATGATAATTTGATT
CTTGGTCCACTTGAGAGTTGTCTCCATACTTTGAATTTATTGTTTTTTCCTCTGGTTTTC
CATATCGCTTCACATTACTCGGTGATGTTTTCGTCTGCTGCTTCCATCAGTGATTTGCTG
CTTCTTTTCTTCATTCCTTTCTTATTCCAATTATATGCTTCAACAAGAGGAGCATTGTGG
TGGGTCACGAAAAATCCCCTTCAGTTGCGTAGCATACAGTTGGTCAATGGTGCAATTGCA
TTGATTGTTGTTGTGATTTGCCTTGAGATTAGAGTTGTGTTTCGTTCGTTTGGGAGGTAC
ATTCAGGTGCCGCCACCACTAAATTATCTTCTTGTTACCACTACCATGCTTGGAGGGGCT
GCTGGAGCTGGTTTTTATGCGCTGGGAATGGTATCTGATGCGTTTAGCTCTTTGGCCTTC
ACTTCTTTGGCTGTTGTTGTCAGTGCTGCTGGAGCAATTGTGGTTGGATTTCCAATACTG
TTTATTCCATTGCCTTCAGTTGCTGGCTTTTACTTGGCTCGTTTCTTTACAAAGAAGAGC
CTTACATCGTATTTTGCCTTCGTTGTGCTTGGGAGCTTGATGGTTATGTGGTTTGTGATG
CATAATTTCTGGGATTTAAACATATGGTTGGCAGGCATGTCCCTGAAATCCTTTTGTAAA
CTTATTGTTGCGGATGTTGTTCTAGCCATTGCTATTCCAGGTTTAGCACTTCTTCCGTCA
AAACTTCATTTTTTGACTGAAGTTGGTTTGATCTGCCACGCATTGCTACTATGCCACATT
GAGAATCGATTTTTCAGTTACTCAAGCATATACTATTACGGATTGGATGATGATGTGATG
TATCCAAGCTACATGGTCATCCTGACGACAATAATTGGCTTTGCACTTGTGCGGCGACTA
TCTGTGGATCATCGAATTGGGCCCAAGGCAGTTTGGATTTTGACTTGCCTTTATTCCTCA
AAGCTCTCTATGTTGTTTCTTACATCAAAATCTGTTGTGTGGGTGTCAGCTATCCTTTTA
TTGGCTATTTCGCCACCATTGCTTCTTTACAGGGATAAGTCGAGAACAGCATCAAAGATG
AAAGCCTGGCAAGGATATGCACATGCTACTGTGGTTGCATTATCAGTCTGGTTTTGCCGT
GAAACAATTTTTGAAGCATTACAATGGTGGAACGGGAGACCACCATCTGATGGTTTACTT
ATAGGATTTTGTATCCTCTTGACTGGATTGGCTTGTGTACCCATTGTTGCTCTGCATTTC
TCTCATGTCATGTCTGCAAAGAGATGCATTGTGTTGGTGGTGGCAACAGGTCTCCTGTTT
ATCATAATGCAACCACCAATTCCGTTATCATGGACCTACCGATCCGAGATAATCAGAGCT
GCACGCCAATCTGCTGATGATATTTCCATATATGGCTTTATGGCATCGAAACCAACTTGG
CCCTCTTGGTTACTTATATTGGCAATACTTCTCACTTTAGCTGCTGCAACATCTGTCATA
CCCATTAAGTACATTGTAGAGTTGAGAGCTTTCTACGCCATTGCCATGGGTATTGCTCTC
GGTGTTTACATATCTGCTGAGTTTTTCCTGCAGGCTGCTGTCCTTCATGCCCTCATTGTG
GTAACCATGGTTTGTGCATCTATTTTTGTGGTCTTCACCCATTTTCCATCGGCATCCAGT
ACAAAGCTCCTACCATGGGTGTTTGCTCTCCTTGTGGCTCTATTTCCTGTGACTTACCTA
TTAGAAGGTCAAGTGAGAATTAAAAGCTTCCTTGCAGAAAATGAATTTGGTGACACCGGA
GAGGAAGACAGGAAGCTTAAAACTCTACTGGCTGTTGAGGGGGCCAGGACATCTCTTCTC
GGTCTGTATGCAGCAATCTTTATGCTTATAGCTTTGGAAATAAAATATGAACTTGCCTCA
CTTATACGGGAAAAGTCTTTTGACAAGGGTGCAATTAGACACAATCAATCTGGTCAAAGT
AATTCCGTTGGTTTCCCTCCCCGAATGAGGTTCATGCAACAACGCCGTGCCTCTTCTGTC
TCATCCTTCACAATTAAACGTATGGCTGCTGAAGGGGCATGGATGCCCGCGGTCGGTAAT
GTCGCTACCATAATGTGCTTTGCTATATGCCTGATTCTAAATGTTAATCTCACTGGCGGC
TCAAATCAGGCAATATTCTTCTTAGCTCCTATATTACTACTTCTCAACCAGGACTCAGAT
TTCGTCGCTGGATTCGGGGACAAACAGAGGTATTTCCCCGTTACAGTCACCATATCAATC
TATTTAGTCTTGACCTCAGTATACAGCATATGGGAAGACGTCTGGCACGGAAATGCCGGG
TGGGGCATCGACATTGGGGGTCCTGGTTGGTTTTTTGCAGTAAAAAACCTAGCCCTCCTC
ATCCTTACATTCCCAAGCCACATCTTATTCAACCGATTTGTATGGACTTACTCAAAGACA
ACAGATTCAACACCACTCCTAACACTACCACTCAACCTGCCGTCGATCGTAATATCAGAT
TTGGTTAAGATTAGGGTGTTGGGATTGTTAGGAATTATTTATTCGATGGCGCAGTACATA
ATATCTAGACAGCAATACATCTCAGGAATGAAATATATTTAG
>Ghir_A01G002110
ATGCTAAGAGTTGCAGGGAAGAGATTCTCATCTGTCTCGTGGCGATCATCCGCCGTTCTC
TCTCAAAACCATGCGGCCGCCACTACCGCCTCCGCCGCTTCTGAACCGCCTTCCGTTTCC
CGATCCGTTCCTTCTCTTTCTCCCTTCTCTTTCAATTCTCAGCTTCCAAATTTAGTCAGA
GGTTTTTCTTCAGATGCCCTCAGCCGAGGGCATGATATGGGAATGATCTCAGATGTCCCT
TCTACTGTGGCAGCTGTGAAGAACCCTACTTCGAAAATTGTATATGACGAGTATAATCAC
GAGCGGTTTCCACCTGGTGATCCCAGCAAGCGTGCTTTTGCTTATTTCGTCTTGTCTGGT
GGCAGGTTTGTTTATGCCTCTTTAATCCGCCTTCTGATCCTCAAGTTTGTTCTAAGCATG
TCTGCCAGCAAAGACGTTCTTGCACTCGCTTCCCTTGAGGTTGACCTTTCTAGCATAGAG
CCAGGGAGCACTGTTACTGTCAAGTGGAGAGGGAAGCCTGTTTTTATCAGACGTAGAACT
GAAGAGGACATCAAGACGGCTAACAGCGTTGACCTTGCATCACTTCGCGACCCCCAGGAA
GATGCAGTCAGGGTTAAGAATCCAGAATGGCTCATTGTTGTCGGTGTTTGCACCCATTTG
GGTTGCATCCCCCTGCCAAATGCCGGTGACTATGGTGGCTGGTTCTGTCCGTGCCATGGC
TCACATTATGATGTGTCTGGTAGGATCCGCAAGGGACCAGCACCGTACAATCTAGAGGTA
CCCACATACAGCTTCTTGGAGGAGAACAAGCTGCTAATCGGGTGA
>Ghir_A01G002130
ATGCCGTCTGAAACAATGGACTTTCAGACTTTCTCTGATGATATACTTTTTCCCACTGAG
CGGCAGGTTGGGTTTTGGAAGTCTGACACCATGCTTGAGCAGCGAGCATGCAAGAAACCA
ATCACTTCAACCATGGAGAAAATCATGCCTGTGGAAAGTCAGATAACACGATATCTAGAG
CATACCGAGTCCTTCACCAAGCAAAACCGAGAAGCAAATCTAAGCGTAGATAGCCGTACG
GTGGGAGCAGAAAGGGTATCGAATCAATCACTAAAGTTGAAACCTGTTAACCAAGGTCTA
GGAACAACATTGAGTTTTGGTGGAGAGAATGGATTTCATTCCGATGAAGGAAACAAAGTT
AACACTGTGACTTCCCTGTCTGAGAATAGTCTATTCTCGAGCTCATTTTCGGAGTTCTTC
ACTCGGAAATTAAGATTATCTTCAAACAATGCTCTGTATGGAAATTCGAGCGATACTGTT
GCCTCAGACTATGAGGAACAGGAACCATTCGAGTCACTTGAAGAACTTGAGGCTCAAACC
ATTGGAAACCTTCTACCTGATGACGATGACTTGTTTTCGGGAGTGACTGAAGGACTTGAT
TCTATTGTCCAACCAAATGGTACAGAGGATGCAGAAGAGTTAGATGTTTTTAGCAGTATT
GGAGGGATGGATTTAGGAGATGATGGTCCCGGTGTTCGAAAAAATTATGAGTTCCCTGAG
AAAAGTTGCCCAGGGTTATTGAATGGTTCAGTAGCAGGAGAACATCCTTCTAGAACACTG
TTTGTGAGAAACATAAACAGTAATGTCGAAGATTCTGAATTAAAGGCCGTTTTCGAGCTA
TATGGTGAAATTCGCGCTCTTGACTCGGCTTGCAAGCATCGCGGTTTTGTTATGATCTCT
TATTTTGACATTAGAGCAGCAGAAAAGGCAATTGAAGCACTCCAAGATAGACCATTGAGG
TTCAGGAAACTCGACATTCATTACTCGATTCCAAAGGACAATCCTTTGGAGAACGAAGAA
AATGAAGGCACTCTAGTCGTGTTTAACCTTAATTCAACTGTTTCAAACGATGAAATTCGT
TGCATATTTGGTGCTTACGGAGAAATCAAAGAGATCTATGAAACACCGAAAAAAAGTCAA
CACAAATTCATCGAGTTTTATGATGTCAGAGCTTCCGAGGCTGCTCTTCACGCATTGAAC
AAGACTGAAATTGCTGGGAATCTTGTTGAGATTCAGCTTAGCCATCCTGAGAGTTTGAGA
AGATGTTCTCGCTCTCGTTTTTTTGCTTGCAGTTCGGTGCAACAGGTTCCTTCAGCTGGA
AAGGATGAATGCTACCCTTACGAGCATCCATATAGTCCCTCTAATGAAGCAAATTTGGCA
TTTTCCGTGACTGCAGTTGGGGCAAAATCGTCAAACAACATGGATGTCGGAACTAGTTCG
GGGTTGAACTCTGCTATAAAAGCCCCGTTTTTGGAACCAACGGTTCATCATGGTATCTCT
TCTGGTGTTTCTAACAGTTTAACCTCCATGGTTAGAGCTGGATCAATTGGCAATCAATCT
GTCATTGCTGAGTCGGATCACTTGCAAATGAAATTTGACATCCAAGGTGCTCCAGCTTTT
TATCCTCGTTCACTACCGGAGTATCAAAACGGTTTAAGTAGAGCTATTCATTCAAGTTCC
AAACCACTGGAAATAATCGATAATAAGTCGTTTTCCTTAGTTAGCTCAACGGGGCACTCT
TTTGAATACCTGAATGCCGGTTTTCCATCTGCCGGAAACGGGAGCCACCTTCTTCCTGGA
CGTCATTGTTCATGGAGTAACTCTTATCACCTCGAGCCTCCAAGTATGATGTGGCCTAAC
TCACCTTCCATGGTTAATGGAATTTATGCTGCTCGTCCCTCGGCACAGCTTCATGGACTT
CCTACGGCTCACACGCTGAACACTGGTGTACCCGTAATTAACTACCATGTTGGATCGGCA
CCAACTGTTAATCCATCTCTTTGGGACCGGCGACATGCTTATGGAGGCGAATCTCCCAAG
GCTTCTAGTTTTCATCCGGGTTCTCTCGGTAGTATGAGAGGACTGCAATTGCTTCACTCA
AGGTCCCCAGTTTATAGCGGAAGAGGGAACATCTTTCCGATTATGAAATCAGCTGGTTCT
CCCCATGAACATGCTAGAAGCCGGAGGAATGAGGGCAGTATTAATGGGGCTGACAAGAAG
CAGTACGAGCTTGATATCGAACGTATAATACGAGGGGAAGACAAGCGGACAACACTCATG
TTGAAGAACATTCCTAACAAGTACACCTCGAAGTTGCTTTTGGCTGCAATTGATGAACGC
AGTGGAGGAACATATGATTTTGTTTATTTGCCGATCGATTTCAAGAATAAATGCAATGTG
GGATATGCATTTATAAACATGATCGAACCGAGCCAAGTCATTTCGTTTTATCAGGCATTC
AATGGGAAAAATTGGGAGAAATTCAACAGTGAGAAGGTGGCTTCGCTTGCATATGCTCGT
ATACAAGGGAAAGCAGCCCTTATTGCACATTTTCAGAACTCGAGCTTGATGAACGAAGAC
AAGAGATGCCGACCTATACTCTTTAACACCGACGGCCATAATGTCGGTGATCAGGTGCCG
TTTCCGGTAGGGGTTAATGTTCGAACTAGACCCGGAAAAGCAGCTCGTTCCTTCAACAAT
AAGGAGAATAATCAAGAAAGCCCTTCAAATTCGGAAAACGAAGCGAATTCATCTAACTGA
>Ghir_A01G002140
ATGGCCTCGGAGCAGTTAAGCTTGGCTGCGACTCCTGACCCAATTGACGGCCGGAAAGAA
GCCGTCAACGCCGCCATTAACGGCGTTGAATCCCGTCCGGTTTCCGTCGATTGCGGGGAT
GACGTCAGCAAAGCTCCGAGGCTTCCTCGTTGGACGAGGCAGGAGATACTTGTGCTCATA
CAGGGGAAGAGAGTGGCGGAGAATCGGGTCAGGCGAGGACGGGCTGCCGGATTAGCTTTC
GGGTCGAGTCAAGTGGAACCGAAGTGGGCTTCGGTTTCGTCGTACTGTAAGCGGCATGGA
GTGAACCGGGGACCGGTTCAGTGCCGGAAACGGTGGAGCAATTTGGCGGGGGATTTTAAG
AAGATCAAGGAATGGGAGAGTAACATTAGGGAAGAGAGCGAATCGTTTTGGGTGATGAGG
AATGATTTAAGGAGAGAAAGGAAGTTGCCTGGGTTCTTCGATAAGGAAGTTTACGACATC
CTCGACGGCGCCGCCGCCGTTTCTTCCGCCGTGGAAATCCCTGATTCGGTCGTGGCTCCA
GCTTTGGCTTTGGCTTTGACCCCAACTCCAGCAGTTCAGGACACGGCGGAGGATAACGAA
GCTGTTTTCGATAGTGGACGGAGCGCGGCAGCGGAAGACGGCCTGTTTTCGGACTTCGAA
CAAGACGACGGTGCCGGGAGCCCAGAAAAAGTGGAGCTACCGGTTTCCGCCGACGCCGGA
AAGTCGGTTCCCGCTCCAATCCCTATTTCAGAGCAGCAGTACCAGCAACAGCCAGCTATC
CCAGGGAGCAAGAGTCAAGGTACAACAAAGGAGAAACATCCAACCTCGAACCCCGAGGTC
GGTTCTGCTTCTCAAGAAGCAAGGAAGAGGAAACGGACAGTAACCAATGGAGACGAAGAA
CCGGACAACAGTCCACAATACCACTTGATCGACGTCTTGGAAAAGAACGGTAAAATGCTA
GTCGCTCAACTCGAAGCTCAAAACACCAACTTACAACAGGAAAGGCAGCAACGTAAAGAC
CACGCCGATAGCTTAGTCGCCGTCCTCAACAAGCTCGCTGATGCTCTAGGGAGGATCGCC
GACAAGTTATAA
>Ghir_A01G002210
ATGGTTAGTCCAGTTTCTGAAGGCAAAGGAGCTGTGCCGTGTGATTTCTGCAATGAACAA
ATAGCGGTTCTTTACTGCCGAGCAGACTCGGCCAAGCTGTGTTTGTTTTGTGACCAGCAC
GTACACTCAGCGAATCTGCTCTCTCGTAAGCACGTACGGTCTCAGATCTGTGATAATTGT
AGCTCTGAACCGGTTTCGGTTCGGTGTTCGACCGATAATTTGGTGCTTTGTCAAGAGTGT
GATTGGGATGCACACGGTAGTTGTTCCGTGTCGGCGGCGCACGATCGGACATTGGTGAAA
GGGTTTTCTGGTTGTCCGTCGGCTTTGGAGTTGGCTTCGGTTTGGGGATTTGATCTGGAA
GAGAAGAAAACGACGGATCGGAACTGGAACGTGTGTCATCAGGATATGATGATGCCGGCG
GTGGAATCGTGGTTGTACGAAACTAGCTTGCAAGAAATGATGGTGCCGTACGAGAGTTTT
GGTTGTTACGGGGAGACGTTGAAGAAGCAGAATACCGGAAGCGGGAAGTGCAAACAGGTA
ATTTATAAGCAGCTTGTTGAGTTGATGAAAAGAGATCTCATGTGCGGCGGCGGAGGAGAA
GGTGTTGGAGACGGTGGTGGTGGCGGTGGCGGTGGAGGTGAAGAGAATCTAGCGTCGAAC
GTCGAACAAAACGGTGGGTTTTTGACTCAACAAGAAGTTTTACAGCCGTTGCCAGAACCG
GGAACGGAAACGCCAACGCAAGCTCTATTCACTTCTTTGCTTATGATGCAAACGCAAGAG
AGTGAGCGCATAGTTAATGGAGGAAATGTGGTATTAAACGGTAATCCAAACAATCAAACT
TCTCAGATTTGGGATTTTAAGTTAGGACGATTGAGGGGTCTAGAAGAATGTAGCCAATCT
CGATTAGAAGAAGAAGTTGGGTACGGTGGTGATGCAGGTTTCATGATTAAGAATTTCAAT
CAATTTATGAAAGAGACATCTTTGACTGATAATGGTAATTTGATGGGTTACCCTCCTTCA
AAACACGATTTGGCTTCACTCAATAATAACGACTCGAATCATCCAGGGGCAAGTCAGGGA
CCATCCACATCTGAGAGCAACAATCTACCAATACCAAAGTCATCATCAGGGTCAGCTCTT
GGTAAACCCAAAGGCTCTACCGGTTGTAACGATGTTCACTTCTCCGAACAACCTTTCCTT
GTGAGGCCGGTCGACCACACAACGCCAACTGCAACCAGTAAGGCTGATCGTGAGTTGCTG
GCACAAAACAGAGGCAATGCCATGCAACGTTACAAGGAGAAGAAGAAAACAAGAAGGTAT
GATAAACACATACGATATGAATCGAGGAAGGCTAGAGCGGATACGAGGAAACGAGTGAAA
GGTCGATTTGTGAAGGCTACTGAAGCTCCTGATGATTAA
>Ghir_A01G002270
ATGGAAACAAACAGCAGCGGCGGAGCCGGCGGCGGATTAGGCTCTGAGTCTTCGACCATG
ATACTCCACAATGCGGTGGTCGTTACAATGGATTCTGACTGCCGAGTCTTTCAAAACGGA
GCTGTTTTCATCGACATAGACAAAATCAAAGCCATCGGTCAATCTCGAGATATTCTTCAA
CGATTCTCCCATGTCGCTCACCACATCCTTGACCTCCACGGTCAAATATTGCTTCCAGGA
TTCGTCAACACACACGTTCACACTTCGCAGCAGCTCGGTAGAGGAATCGCCGACGACGTT
GATCTAATGACGTGGCTTCACCATCGGATCTGGCCGTACGAGTCCAACATGACCGAAGAA
GACTCTTACATCTCTACTTTACTTTGCGGAGTCGAACTTATTCACTCCGGTGTCACGTGC
TTCGCTGAAGCGGGAGGGCAACACGTGACTGGAATGGCCAGAGCCGTTGAGTTGCTGGGA
TTGCGAGCTTGCTTAACGGAATCAATCATGGACTCCGGTGATGGTTTACCGCCATCGTGG
GGGATTCGAACAACGGATGAATGTCTTCAGACCAAAGCTCCTTCAATTTGGCAGTCTCAA
AAGAAGCTTTACGAGAAGCACAATAATACAGCAGATGGCCGTATAAGGATATGGCTTGGA
ATTAGGCAAGTTATGAACTCTACTGATCGTTTACTGCTTGAAACCAGAGATGCCGCTAGA
GAATTAAAAACTGGCATCCATATGCATGTTGCAGAGATACCCTATGAGAATCAAGTTGTG
ATGGAAACCCGAAAAGTCGATCATGGGACAGTTACATTTTTGGACAAGATAGACTTCTTG
CAAGAAAACTTATTGGCAGCTCATACAGTTTGGGTAAATGATACTGAGATTGGTTTTCTT
TCAAGATCTGGGGTCAAAGTATCTCACTGTCCTGCTTCTGCTATGCGAATGCTCGGATTT
GCACGAATAAGGGAGATGCTCAACGCTGGCATCACTGTCTCCTTGGGCACAGATGGGGCA
CCATCTAATAATAGAATGAGCATTGTTGATGAGATGTACCTAGCTTCTCTGATTAACAAA
GGACGGGAAGTGTATGCAAAGGGAACAACTGATCCCACAGCCCTCCCTGCTGAAACACTT
CTCAAAATGGTGACAATTAATGGTGCAAAATCTGTACTCTGGGACAATGAAATAGGGTCG
CTTGAGATTGGTAAAAAGGCTGACATGGTTGTTATCAACCCTTTCTCATGGTCTATGGTT
CCTATTCATGATTGTATCTCCAACCTTGTATATTGCATGCGAACTGAGAACATTGTCTCT
GTAATGTGCAATGGTCGGTGGATTATGAGAGATAAGAAGATCTTAAATGTAGATGAGGAG
GAAGTTATATCATTAGCAAAAGAAGCTTCAAGCAAACTTTTGAGAAGAGCAGGTATCAAA
TTACCAAGCAGAATGAATGTCATCCCCTGA
>Ghir_A01G002290
ATGGATTGTTGGTCTTCTTCTTTAACGGTGGATGAAGAGTTTGAAAAGCTCGTTATTCGT
ATGAACCCACCAAGGGTTACAGTTGATAATGCAACAAGCAGGAAAGCAACTTTAATTAAG
GTTGATAGTGCTAATAAGAGAGGAAGCCTTTTAGAAGTGGTTCAGGTTTTAACGGATTTA
GATCTTTTAATTCGACGAGCTTACATTTCTTCAGATGGGGAATGGTTCATGGATGTGTTT
CATGTCACAGATCAACATGGCAATAAGCTATCTGAAGTTGATGTTGCAGAGAAAATTCAA
CAGCAACTGGGACCGAGATCGTATAGTTTCCAGTCCTTGAAAAGATCTGTGGGTGTTCAA
GCTGCTTCAAAACAAACAATTATTGAATTGACAGGGAGAGACCGACCAGGTTTGTTGTCG
GAGATTTTTGCTGTTCTTACCGACCTTAAATGTAATGTCGTAGCTGCTGAAGTATGGACT
CATAACTCAAGAATGGCATCGGTCGTTTACATTGCTGACGAGACGACTGGATTATCGATC
GACAACCCTGAAAGACTAATGAAGATCAAACAGCTTCTCCTCTATGTCCTGAAAGGGGAT
AGAGATAAGATGAATGCTAACACCGCTGTTTCGTTAGGATCGATGCATAAGGAAAGGAGG
CTGCATCAAATGATGTATGCTGATCGTGACTATGATATGAGTGATGCTAACAGTGGATCA
ACAAGTGATCGGAGTAAACCGCAAGTAACCGTGGAAAATTGTGAACATAAGGGTTACACC
GTTGTGAACTTGAGGTGCCCCGATAGGCCTAAGCTACTATTTGATACAGTTTGCACATTG
ACAGATATGCAGTATGTTGTATACCATGCGACCGTCATAGCAGAAGGACCTGAAGCTTAT
CAGGAATACTATATCCGGCACATGGATGGTTGCCCTATTAGCTCCGAAGCCGAGCAACAA
AGGGTAATCCATTGTTTAGAGGCAGCTATCAAAAGACGAGCTTCCGAGGGTATAAGATTA
GAACTTTGCAGTGACGACCGAGTCGGCCTTCTATCGGATGTGACTCGCATATTCAGAGAA
AACGGTCTTTCTGTCACTCGAGCGGAGGTTAAAACGAGGGGTTCCCAAGCCGTAAACATA
TTTTACGTGACTGATGCATCTGGGGATCCAGTAAAAAGTGAAACAATTGAAGCAGTTCGA
AAAGAGATTGGTCTTACTATACTCCACGTGAAGGATGACGCCTATTCGAAATCCCCGCCG
CAAGAGAGTCTGATATTCTCATTGGGAACGCTATTCAAATCTCGATTTCTTTACAACCTG
GGATTGATAAAGTCATGTTCTTGA
>Ghir_A01G002300
ATGTCAGCTTTTTCTTCAATGCATTCTCCTTCATATTCACATTCATTCATTTGTTCTTCA
TCAATAAATGAAAAGAAAAACCAACGGTTTGTTTTCTCTTCTTTTCCGAGATTTTCTGTT
CCAGCTAATGCTAAGGTGTTTCTTCAATGCCAAGCAAATTCGCATCAAAATGCTGTCCTC
ATGCAAGATGGTGCAGTGGCGACAAAAGTGTCACCGGTGGAAAAGGAAACTCCTATTGAG
AAATTGAAAAGTGAGTTGTTGTCAGTTACATCTTCAAATGAATGGGATGAAAAGGCCAGT
[truncated: 676,780+ more rows]
