# Supplementary material for: Co-expression network and comparative transcriptome analysis for fiber initiation and elongation reveal genetic differences in two lines from upland cotton CCRI70 RIL population
Source: PeerJ. 2021 Jul 21;9:e11812. doi: 10.7717/peerj.11812 (PMC8308610; doi:10.7717/peerj.11812)
Supplement: Supplemental Information 11 [file peerj-09-11812-s011.xlsx]

## Sheet: Table S11-1
Table S11-1. KEGG enrichment analysis of commen DEGs of profile 14
Term	Database	ID	DEG	Hyperlink
AGE-RAGE signaling pathway in diabetic complications	KEGG PATHWAY	ath04933	Ghir_D06G006850|Ghir_A06G006740	http://www.genome.jp/kegg-bin/show_pathway?ath04933/ath:AT4G28950%09red
Alanine, aspartate and glutamate metabolism	KEGG PATHWAY	ath00250	Ghir_D09G009410	http://www.genome.jp/kegg-bin/show_pathway?ath00250/ath:AT3G47340%09red
alpha-Linolenic acid metabolism	KEGG PATHWAY	ath00592	Ghir_A12G015110	http://www.genome.jp/kegg-bin/show_pathway?ath00592/ath:AT1G06290%09red
Arachidonic acid metabolism	KEGG PATHWAY	ath00590	Ghir_A06G007250	http://www.genome.jp/kegg-bin/show_pathway?ath00590/ath:AT4G29210%09red
beta-Alanine metabolism	KEGG PATHWAY	ath00410	Ghir_A12G015110|Ghir_D07G016990	http://www.genome.jp/kegg-bin/show_pathway?ath00410/ath:AT1G06290%09red/ath:AT5G48840%09red
Biosynthesis of secondary metabolites	KEGG PATHWAY	ath01110	Ghir_D07G016990|Ghir_A01G003570|Ghir_A12G015110|Ghir_A06G011950|Ghir_D09G009410|Ghir_A06G017000|Ghir_A03G018690|Ghir_A08G014820|Ghir_D06G017970	http://www.genome.jp/kegg-bin/show_pathway?ath01110/ath:AT3G07690%09red/ath:AT3G14420%09red/ath:AT1G71750%09red/ath:AT1G06290%09red/ath:AT1G02205%09red/ath:AT4G09320%09red/ath:AT3G47340%09red/ath:AT1G76490%09red/ath:AT5G48840%09red
Biosynthesis of unsaturated fatty acids	KEGG PATHWAY	ath01040	Ghir_A02G012470|Ghir_A12G015110	http://www.genome.jp/kegg-bin/show_pathway?ath01040/ath:AT1G06290%09red/ath:AT1G43800%09red
Cutin, suberine and wax biosynthesis	KEGG PATHWAY	ath00073	Ghir_A06G017000	http://www.genome.jp/kegg-bin/show_pathway?ath00073/ath:AT1G02205%09red
Fatty acid biosynthesis	KEGG PATHWAY	ath00061	Ghir_A02G012470	http://www.genome.jp/kegg-bin/show_pathway?ath00061/ath:AT1G43800%09red
Fatty acid degradation	KEGG PATHWAY	ath00071	Ghir_A12G015110	http://www.genome.jp/kegg-bin/show_pathway?ath00071/ath:AT1G06290%09red
Fatty acid metabolism	KEGG PATHWAY	ath01212	Ghir_A02G012470|Ghir_A12G015110	http://www.genome.jp/kegg-bin/show_pathway?ath01212/ath:AT1G06290%09red/ath:AT1G43800%09red
Glycerolipid metabolism	KEGG PATHWAY	ath00561	Ghir_D07G003820	http://www.genome.jp/kegg-bin/show_pathway?ath00561/ath:AT4G31780%09red
Nitrogen metabolism	KEGG PATHWAY	ath00910	Ghir_D12G028850	http://www.genome.jp/kegg-bin/show_pathway?ath00910/ath:AT5G14740%09red
Pantothenate and CoA biosynthesis	KEGG PATHWAY	ath00770	Ghir_D07G016990	http://www.genome.jp/kegg-bin/show_pathway?ath00770/ath:AT5G48840%09red
Peroxisome	KEGG PATHWAY	ath04146	Ghir_A12G015110|Ghir_A01G003570	http://www.genome.jp/kegg-bin/show_pathway?ath04146/ath:AT1G06290%09red/ath:AT3G14420%09red
Phagosome	KEGG PATHWAY	ath04145	Ghir_D06G006850|Ghir_A06G006740	http://www.genome.jp/kegg-bin/show_pathway?ath04145/ath:AT4G28950%09red
Plant hormone signal transduction	KEGG PATHWAY	ath04075	Ghir_D13G010030|Ghir_D13G002120|Ghir_A06G006190	http://www.genome.jp/kegg-bin/show_pathway?ath04075/ath:AT3G11410%09red/ath:AT1G14920%09red/ath:AT1G75590%09red
Plant-pathogen interaction	KEGG PATHWAY	ath04626	Ghir_D11G036410|Ghir_D02G012620	http://www.genome.jp/kegg-bin/show_pathway?ath04626/ath:AT3G51850%09red/ath:AT1G18210%09red
Purine metabolism	KEGG PATHWAY	ath00230	Ghir_D09G012720|Ghir_A08G014820|Ghir_A06G011950	http://www.genome.jp/kegg-bin/show_pathway?ath00230/ath:AT4G09320%09red/ath:AT1G71750%09red/ath:AT3G57550%09red
Pyrimidine metabolism	KEGG PATHWAY	ath00240	Ghir_A08G014820	http://www.genome.jp/kegg-bin/show_pathway?ath00240/ath:AT4G09320%09red
Ribosome	KEGG PATHWAY	ath03010	Ghir_D05G008420|Ghir_A11G021070|Ghir_D10G019760|Ghir_D09G014410|Ghir_A09G002690|Ghir_A10G018270|Ghir_D04G007200|Ghir_A13G005970|Ghir_A10G005900	http://www.genome.jp/kegg-bin/show_pathway?ath03010/ath:AT3G44590%09red/ath:AT1G70600%09red/ath:AT2G19730%09red/ath:AT2G40010%09red/ath:AT4G14320%09red/ath:AT5G22440%09red/ath:AT2G40590%09red/ath:AT1G36240%09red
Ribosome biogenesis in eukaryotes	KEGG PATHWAY	ath03008	Ghir_A13G012400|Ghir_D03G011030	http://www.genome.jp/kegg-bin/show_pathway?ath03008/ath:AT5G38720%09red/ath:AT5G08180%09red
RNA polymerase	KEGG PATHWAY	ath03020	Ghir_A11G019620	http://www.genome.jp/kegg-bin/show_pathway?ath03020/ath:AT5G49530%09red
Spliceosome	KEGG PATHWAY	ath03040	Ghir_A09G016580|Ghir_A08G008200|Ghir_A02G015330	http://www.genome.jp/kegg-bin/show_pathway?ath03040/ath:AT3G18790%09red/ath:AT5G02500%09red/ath:AT2G47580%09red
Taurine and hypotaurine metabolism	KEGG PATHWAY	ath00430	Ghir_A06G007250	http://www.genome.jp/kegg-bin/show_pathway?ath00430/ath:AT4G29210%09red

## Sheet: Table S11-2
Table S11-2. KEGG enrichment analysis of commen DEGs of profile 18
Term	Database	ID	DEG	Hyperlink
Valine, leucine and isoleucine degradation	KEGG PATHWAY	ath00280	4	51	0.039997	49554127786	Ghir_D09G024150|Ghir_A05G024560|Ghir_A02G018490|Ghir_A05G021820	http://www.genome.jp/kegg-bin/show_pathway?ath00280/ath:AT1G21400%09red/ath:AT3G16950%09red/ath:AT4G36250%09red/ath:AT1G10070%09red
Ubiquinone and other terpenoid-quinone biosynthesis	KEGG PATHWAY	ath00130	3	38	0.0711085	26493848774	Ghir_D01G006540|Ghir_D05G037150|Ghir_A03G003730	http://www.genome.jp/kegg-bin/show_pathway?ath00130/ath:AT4G05160%09red/ath:AT4G27270%09red
Starch and sucrose metabolism	KEGG PATHWAY	ath00500	4	165	62340904674	11195850028	Ghir_A01G010360|Ghir_A05G007930|Ghir_D08G027570|Ghir_A08G004240	http://www.genome.jp/kegg-bin/show_pathway?ath00500/ath:AT5G42740%09red/ath:AT5G20280%09red/ath:AT3G03250%09red/ath:AT5G04885%09red
Amino sugar and nucleotide sugar metabolism	KEGG PATHWAY	ath00520	Ghir_A12G011360|Ghir_A12G004910|Ghir_A08G014320|Ghir_A01G010360|Ghir_D09G003210|Ghir_A08G026730|Ghir_A07G010090|Ghir_A09G003270|Ghir_D12G004880|Ghir_D11G007820|Ghir_D10G024140|Ghir_A01G021140|Ghir_A08G004240	http://www.genome.jp/kegg-bin/show_pathway?ath00520/ath:AT3G53520%09red/ath:AT4G00110%09red/ath:AT3G29360%09red/ath:AT1G31070%09red/ath:AT3G03250%09red/ath:AT3G25140%09red/ath:AT3G01640%09red/ath:AT5G42740%09red/ath:AT2G35020%09red/ath:AT2G28760%09red/ath:AT2G45790%09red
Arachidonic acid metabolism	KEGG PATHWAY	ath00590	Ghir_A08G019020|Ghir_D08G020300|Ghir_A08G019410	http://www.genome.jp/kegg-bin/show_pathway?ath00590/ath:AT2G48150%09red/ath:AT4G11600%09red
Arginine and proline metabolism	KEGG PATHWAY	ath00330	Ghir_D10G017470|Ghir_A02G018490|Ghir_A05G037550|Ghir_A02G009600	http://www.genome.jp/kegg-bin/show_pathway?ath00330/ath:AT5G18900%09red/ath:AT1G20270%09red/ath:AT4G36250%09red/ath:AT3G28480%09red
Ascorbate and aldarate metabolism	KEGG PATHWAY	ath00053	Ghir_A09G003270|Ghir_D11G007820|Ghir_D09G003210|Ghir_A02G018490	http://www.genome.jp/kegg-bin/show_pathway?ath00053/ath:AT3G01640%09red/ath:AT3G29360%09red/ath:AT4G36250%09red
Biosynthesis of secondary metabolites	KEGG PATHWAY	ath01110	Ghir_A06G022490|Ghir_A01G008950|Ghir_A07G024350|Ghir_A05G019740|Ghir_A05G000730|Ghir_A03G010810|Ghir_A01G018260|Ghir_D12G028670|Ghir_A05G021820|Ghir_D11G024590|Ghir_D07G023530|Ghir_D02G017570|Ghir_D01G020460|Ghir_A03G014320|Ghir_D04G016360|Ghir_A03G003730|Ghir_D02G015800|Ghir_D10G015750|Ghir_A02G009880|Ghir_D09G016710|Ghir_D09G020030|Ghir_A03G016310|Ghir_A05G024560|Ghir_A08G026160|Ghir_D09G024150…	http://www.genome.jp/kegg-bin/show_pathway?ath01110/ath:AT5G54160%09red/ath:AT4G36250%09red/ath:AT1G10070%09red/ath:AT5G40150%09red/ath:AT1G16300%09red/ath:AT1G68530%09red/ath:AT3G13610%09red/ath:AT4G14880%09red/ath:AT4G05160%09red/ath:AT5G57690%09red/ath:AT1G76690%09red/ath:AT1G04220%09red/ath:AT2G38110%09red/ath:AT5G47760%09red/ath:AT1G21400%09red/ath:AT1G13440%09red/ath:AT5G60620%09red/ath:AT3…
Carbon fixation in photosynthetic organisms	KEGG PATHWAY	ath00710	Ghir_A01G008950|Ghir_D02G015800|Ghir_A07G024350|Ghir_D10G005610|Ghir_D01G021670	http://www.genome.jp/kegg-bin/show_pathway?ath00710/ath:AT1G72330%09red/ath:AT1G16300%09red/ath:AT1G13440%09red/ath:AT2G36460%09red
Endocytosis	KEGG PATHWAY	ath04144	Ghir_D08G010690|Ghir_A03G000590|Ghir_A01G015460|Ghir_D01G016430|Ghir_A02G013410|Ghir_A11G028980|Ghir_A08G015510|Ghir_A03G015440|Ghir_D02G016790|Ghir_D11G035720|Ghir_D09G007650|Ghir_A12G013190|Ghir_A08G026230|Ghir_D05G036990|Ghir_D06G000220|Ghir_A09G016620|Ghir_A09G007830	http://www.genome.jp/kegg-bin/show_pathway?ath04144/ath:AT1G52280%09red/ath:AT4G05000%09red/ath:AT1G47830%09red/ath:AT1G10630%09red/ath:AT5G53530%09red/ath:AT5G11710%09red/ath:AT2G36680%09red/ath:AT4G17890%09red/ath:AT5G47960%09red/ath:AT5G54310%09red/ath:AT2G37550%09red/ath:AT3G05520%09red
Fatty acid elongation	KEGG PATHWAY	ath00062	Ghir_D02G017570|Ghir_D09G022830|Ghir_A05G019740|Ghir_D10G015750|Ghir_A03G016310	http://www.genome.jp/kegg-bin/show_pathway?ath00062/ath:AT1G19440%09red/ath:AT1G68530%09red/ath:AT1G04220%09red
Glycerolipid metabolism	KEGG PATHWAY	ath00561	Ghir_D04G018270|Ghir_D01G020460|Ghir_A05G000730|Ghir_D09G016710|Ghir_A11G006170|Ghir_A02G018490	http://www.genome.jp/kegg-bin/show_pathway?ath00561/ath:AT3G51520%09red/ath:AT4G36250%09red/ath:AT5G60620%09red/ath:AT3G57650%09red/ath:AT2G38110%09red/ath:AT5G57690%09red
Glycerophospholipid metabolism	KEGG PATHWAY	ath00564	Ghir_D04G018270|Ghir_D07G020000|Ghir_D01G020460|Ghir_A05G000730|Ghir_A06G006010|Ghir_D09G016710|Ghir_D11G024590|Ghir_A13G021980	http://www.genome.jp/kegg-bin/show_pathway?ath00564/ath:AT2G38670%09red/ath:AT5G20060%09red/ath:AT5G60620%09red/ath:AT2G32260%09red/ath:AT3G57650%09red/ath:AT3G03530%09red/ath:AT2G38110%09red/ath:AT5G57690%09red
Glycolysis / Gluconeogenesis	KEGG PATHWAY	ath00010	Ghir_A01G008950|Ghir_D09G024150|Ghir_A07G024350|Ghir_A01G010360|Ghir_A02G009880|Ghir_D02G015800|Ghir_A08G002460|Ghir_A02G018490|Ghir_D01G021670	http://www.genome.jp/kegg-bin/show_pathway?ath00010/ath:AT1G13440%09red/ath:AT4G36250%09red/ath:AT1G16300%09red/ath:AT5G42740%09red/ath:AT5G57330%09red/ath:AT2G36460%09red/ath:AT3G16950%09red/ath:AT1G20950%09red
Linoleic acid metabolism	KEGG PATHWAY	ath00591	Ghir_A02G003180|Ghir_A03G014320	http://www.genome.jp/kegg-bin/show_pathway?ath00591/ath:AT3G22400%09red/ath:AT1G67560%09red
Metabolic pathways	KEGG PATHWAY	ath01100	Ghir_A01G008950|Ghir_A07G024350|Ghir_A07G012710|Ghir_D08G027570|Ghir_A08G019020|Ghir_A03G010810|Ghir_A01G018260|Ghir_A02G003560|Ghir_D02G015800|Ghir_D09G003210|Ghir_D10G015750|Ghir_A02G009880|Ghir_D09G016710|Ghir_D09G020030|Ghir_A09G003270|Ghir_D01G021670|Ghir_A02G009600|Ghir_A01G010360|Ghir_A11G006170|Ghir_D04G004120|Ghir_D01G006540|Ghir_A05G024560|Ghir_A11G022450|Ghir_D11G035830|Ghir_A12G011360…	http://www.genome.jp/kegg-bin/show_pathway?ath01100/ath:AT4G34700%09red/ath:AT1G06130%09red/ath:AT1G10070%09red/ath:AT1G16300%09red/ath:AT4G14880%09red/ath:ArthCp053%09red/ath:AT4G28320%09red/ath:AT4G13710%09red/ath:AT4G00110%09red/ath:AT3G57650%09red/ath:AT1G76490%09red/ath:AT3G28715%09red/ath:AT1G65290%09red/ath:AT2G35020%09red/ath:AT3G16950%09red/ath:AT4G27270%09red/ath:AT1G20950%09red/ath:AT2…
Oxidative phosphorylation	KEGG PATHWAY	ath00190	Ghir_A11G022450|Ghir_D10G015570|Ghir_D08G010380|Ghir_D02G014310|Ghir_A02G018560|Ghir_D13G009960|Ghir_A07G007530|Ghir_D12G004000|Ghir_A03G021770|Ghir_A13G009040|Ghir_D01G006720|Ghir_A07G023220|Ghir_A01G013790|Ghir_A13G014200|Ghir_A05G032480|Ghir_D11G018870|Ghir_D04G004120|Ghir_D05G027110|Ghir_A08G004670|Ghir_D01G003550|Ghir_D02G023290	http://www.genome.jp/kegg-bin/show_pathway?ath00190/ath:AT4G34700%09red/ath:AT3G58730%09red/ath:AT4G09650%09red/ath:AT2G33040%09red/ath:AT5G55290%09red/ath:AT2G02050%09red/ath:AT3G28715%09red/ath:AT4G32530%09red/ath:AT1G65290%09red/ath:AT3G62790%09red/ath:AT2G33220%09red/ath:ArthCp008%09red/ath:AT1G19910%09red/ath:AT1G22450%09red/ath:AT4G37830%09red/ath:AT1G15120%09red/ath:ArthCp074%09red
Pentose and glucuronate interconversions	KEGG PATHWAY	ath00040	Ghir_A03G007430|Ghir_D09G003210|Ghir_D11G007820|Ghir_A09G021120|Ghir_A09G003270|Ghir_D09G020530|Ghir_A08G004240	http://www.genome.jp/kegg-bin/show_pathway?ath00040/ath:AT3G01640%09red/ath:AT1G67750%09red/ath:AT4G13710%09red/ath:AT3G03250%09red/ath:AT3G29360%09red
Phagosome	KEGG PATHWAY	ath04145	Ghir_D11G029710|Ghir_D13G009960|Ghir_D05G019040|Ghir_D08G010380|Ghir_D04G017160|Ghir_D02G023290|Ghir_A02G013410|Ghir_A02G018560|Ghir_A09G004480|Ghir_A03G008890|Ghir_A09G026330|Ghir_A11G033440|Ghir_A07G023220|Ghir_A13G009040|Ghir_A13G014200|Ghir_D13G011010|Ghir_D11G018870|Ghir_D04G004120|Ghir_A05G019020	http://www.genome.jp/kegg-bin/show_pathway?ath04145/ath:AT1G52280%09red/ath:AT5G23860%09red/ath:AT3G58730%09red/ath:AT5G19770%09red/ath:AT5G55290%09red/ath:AT1G56340%09red/ath:AT1G75780%09red/ath:AT5G12250%09red/ath:AT3G28715%09red/ath:AT4G32530%09red/ath:AT1G50010%09red/ath:AT5G61790%09red/ath:AT1G19910%09red
Photosynthesis	KEGG PATHWAY	ath00195	Ghir_A04G004030|Ghir_A09G005480|Ghir_A05G032480|Ghir_D08G012390|Ghir_D03G008360|Ghir_D01G003550	http://www.genome.jp/kegg-bin/show_pathway?ath00195/ath:ArthCp002%09red/ath:ArthCp008%09red/ath:AT4G09650%09red/ath:ArthCp075%09red/ath:ArthCp053%09red
Plant-pathogen interaction	KEGG PATHWAY	ath04626	Ghir_A06G016460|Ghir_D01G020180|Ghir_A09G011180|Ghir_D13G003160|Ghir_A02G003890|Ghir_A13G002860|Ghir_A07G021550|Ghir_A04G005530|Ghir_D03G014630|Ghir_D01G013420|Ghir_A03G004270|Ghir_A11G035780	http://www.genome.jp/kegg-bin/show_pathway?ath04626/ath:AT4G11260%09red/ath:AT2G41410%09red/ath:AT4G39090%09red/ath:AT3G25070%09red/ath:AT3G10660%09red/ath:AT3G45640%09red/ath:AT3G43810%09red/ath:AT4G14440%09red
Proteasome	KEGG PATHWAY	ath03050	Ghir_D08G003780|Ghir_A10G004810|Ghir_D06G000700|Ghir_A02G007590|Ghir_A11G032100	http://www.genome.jp/kegg-bin/show_pathway?ath03050/ath:AT3G60820%09red/ath:AT1G47250%09red/ath:AT3G14290%09red/ath:AT3G05530%09red/ath:AT1G21720%09red
Protein processing in endoplasmic reticulum	KEGG PATHWAY	ath04141	Ghir_D03G014030|Ghir_A03G004820|Ghir_D06G001000|Ghir_A13G005420|Ghir_D11G029710|Ghir_A07G010490|Ghir_A09G026330|Ghir_A06G016180|Ghir_A10G000760|Ghir_D08G013380|Ghir_A06G000180|Ghir_D10G018970|Ghir_D10G001510|Ghir_D11G029590	http://www.genome.jp/kegg-bin/show_pathway?ath04141/ath:AT5G59300%09red/ath:AT5G42570%09red/ath:AT1G56340%09red/ath:AT3G02540%09red/ath:AT3G62600%09red/ath:AT4G02080%09red/ath:AT5G61790%09red/ath:AT5G42190%09red/ath:AT1G19310%09red
Ribosome	KEGG PATHWAY	ath03010	Ghir_A01G000490|Ghir_A01G012520|Ghir_A05G002890|Ghir_A08G001070|Ghir_D01G013500|Ghir_D07G009970|Ghir_A03G004650|Ghir_D01G000490|Ghir_D05G013030|Ghir_D13G005370|Ghir_D13G019220|Ghir_A08G021900|Ghir_A13G024150|Ghir_D12G002910|Ghir_D05G015380|Ghir_D04G003260|Ghir_D13G024890|Ghir_D10G004520|Ghir_D08G001070|Ghir_D04G019830|Ghir_A08G003920|Ghir_D06G010390|Ghir_A01G011960|Ghir_A08G004650|Ghir_D07G024040…	http://www.genome.jp/kegg-bin/show_pathway?ath03010/ath:AT5G03850%09red/ath:AT4G18100%09red/ath:AT1G33120%09red/ath:AT5G59850%09red/ath:AT5G10360%09red/ath:AT3G16080%09red/ath:AT3G61110%09red/ath:AT3G05590%09red/ath:AT1G15250%09red/ath:AT3G11510%09red/ath:AT5G04800%09red/ath:AT1G67430%09red/ath:AT4G15000%09red/ath:AT4G39200%09red/ath:AT2G34480%09red/ath:AT5G28060%09red/ath:AT5G60670%09red/ath:AT3…
SNARE interactions in vesicular transport	KEGG PATHWAY	ath04130	Ghir_A09G014240|Ghir_D06G020860|Ghir_D04G004960|Ghir_A07G022300|Ghir_A13G014180|Ghir_A05G038090|Ghir_D09G013710|Ghir_D13G022490|Ghir_D11G025260	http://www.genome.jp/kegg-bin/show_pathway?ath04130/ath:AT2G36900%09red/ath:AT1G15880%09red/ath:AT3G29100%09red/ath:AT3G11820%09red/ath:AT1G16240%09red/ath:AT3G24350%09red

## Sheet: Table S11-3
Table S11-3. GO annotation for specific DEGs in L1 of profile 14
GO ID	Term	Category	Gene
GO:0008150	biological_process	Biological_Process	Ghir_A11G029890|Ghir_D03G012680|Ghir_A01G015570|Ghir_D06G022970|Ghir_D13G015210|Ghir_A06G017710|Ghir_D04G004690|Ghir_A07G003630|Ghir_A08G010250|Ghir_A01G003210|Ghir_A04G013540|Ghir_D10G014010|Ghir_A05G021900|Ghir_D13G004480|Ghir_A01G004640|Ghir_A04G005790|Ghir_A03G004350|Ghir_D12G018400|Ghir_D10G022340|Ghir_A02G003750|Ghir_A01G005650|Ghir_D07G016600|Ghir_D01G016270|Ghir_A10G006530|Ghir_A13G004300…
GO:0006355	regulation of transcription, DNA-templated	Biological_Process	Ghir_D02G011760|Ghir_D03G006360|Ghir_D02G023740|Ghir_D13G007900|Ghir_D03G004180|Ghir_A05G026630|Ghir_D11G002220|Ghir_D03G002570|Ghir_D06G000050|Ghir_A08G016250|Ghir_A10G003700|Ghir_D07G016040|Ghir_D01G008140|Ghir_A02G017500|Ghir_D11G010840|Ghir_D11G027350|Ghir_D08G013740|Ghir_D13G007240|Ghir_A07G003630|Ghir_D04G014120|Ghir_A09G023430|Ghir_D11G021330|Ghir_D13G001470|Ghir_D12G013270|Ghir_D05G010350…
GO:0006351	transcription, DNA-templated	Biological_Process	Ghir_D13G007240|Ghir_A07G003630|Ghir_D08G013740|Ghir_D11G010840|Ghir_A02G017500|Ghir_A10G003700|Ghir_D07G016040|Ghir_D11G002220|Ghir_D03G002570|Ghir_A08G016250|Ghir_D06G000050|Ghir_D02G011760|Ghir_D02G023740|Ghir_D13G007900|Ghir_D03G004180|Ghir_A05G026630|Ghir_D11G036170|Ghir_A11G031450|Ghir_D12G020010|Ghir_A10G019640|Ghir_A05G013180|Ghir_D01G015110|Ghir_D05G036790|Ghir_D10G013280|Ghir_D10G023880…
GO:0009793	embryo development ending in seed dormancy	Biological_Process	Ghir_D11G009760|Ghir_D10G013280|Ghir_A05G000830|Ghir_D05G036790|Ghir_A05G013180|Ghir_D05G021070|Ghir_A13G015800|Ghir_D06G018680|Ghir_A03G008420|Ghir_A06G020180|Ghir_A06G005250|Ghir_D06G004850|Ghir_A12G000330|Ghir_A09G020030|Ghir_D05G011320|Ghir_A05G026630|Ghir_D03G004180|Ghir_A07G011030|Ghir_D03G002570|Ghir_D09G019610|Ghir_D09G006610|Ghir_D08G015820|Ghir_D13G009310|Ghir_A12G026500|Ghir_D05G015610…
GO:0006468	protein phosphorylation	Biological_Process	Ghir_A11G018110|Ghir_D02G022620|Ghir_D03G014890|Ghir_A10G002500|Ghir_D05G012390|Ghir_A07G024220|Ghir_A12G017140|Ghir_A05G005440|Ghir_A04G009160|Ghir_A09G007360|Ghir_D11G009570|Ghir_A09G003240|Ghir_A06G013540|Ghir_A10G014920|Ghir_A05G039110|Ghir_D07G015400|Ghir_D07G022470|Ghir_A08G007000|Ghir_A07G022020|Ghir_A03G018850|Ghir_D04G004000|Ghir_A03G017190|Ghir_D05G003650|Ghir_D01G003100|Ghir_A10G010280…
GO:0009737	response to abscisic acid	Biological_Process	Ghir_D08G014000|Ghir_A05G014480|Ghir_A13G013500|Ghir_D03G010720|Ghir_A11G024680|Ghir_A07G014730|Ghir_D08G013740|Ghir_D09G016220|Ghir_D09G013230|Ghir_D05G028680|Ghir_D04G004000|Ghir_A13G007600|Ghir_D11G016500|Ghir_A02G012270|Ghir_D05G036790|Ghir_D05G016470|Ghir_A11G006250|Ghir_A03G021160|Ghir_D11G018770|Ghir_A02G017500|Ghir_D10G022340|Ghir_D12G010830|Ghir_D12G022130|Ghir_A05G021900|Ghir_A11G032260…
GO:0009651	response to salt stress	Biological_Process	Ghir_A11G018110|Ghir_A03G011140|Ghir_D08G015580|Ghir_A12G001770|Ghir_D12G025910|Ghir_A13G007600|Ghir_D03G003640|Ghir_A05G014480|Ghir_A05G034080|Ghir_D02G003510|Ghir_A01G013620|Ghir_A03G016760|Ghir_A05G039110|Ghir_A12G017140|Ghir_A05G005440|Ghir_A09G007360|Ghir_D12G017770|Ghir_A13G022980|Ghir_D10G005870|Ghir_D09G020220|Ghir_A11G021250|Ghir_D05G028680|Ghir_D04G004000|Ghir_A02G012270|Ghir_D02G001380…
GO:0016310	phosphorylation	Biological_Process	Ghir_D09G019610|Ghir_A06G009620|Ghir_D02G020210|Ghir_D06G002550|Ghir_A04G003510|Ghir_D13G025180|Ghir_D03G012680|Ghir_D11G023900|Ghir_D06G012260|Ghir_A11G007960|Ghir_D10G001400|Ghir_D04G020480|Ghir_A05G037740|Ghir_D12G002270|Ghir_A05G000830|Ghir_A10G014920|Ghir_A05G039110|Ghir_D11G009570|Ghir_A07G022020|Ghir_D07G022470|Ghir_D07G015400|Ghir_A03G017190|Ghir_D05G003650|Ghir_D04G004000|Ghir_A03G018850…
GO:0009414	response to water deprivation	Biological_Process	Ghir_D11G011440|Ghir_A05G006990|Ghir_D05G036790|Ghir_D06G004850|Ghir_A11G007960|Ghir_A07G022520|Ghir_D04G014120|Ghir_A12G027860|Ghir_D13G004840|Ghir_D08G014000|Ghir_D10G022340|Ghir_A02G017500|Ghir_D10G026170|Ghir_D05G016470|Ghir_A11G034160|Ghir_D05G029480|Ghir_D02G011760|Ghir_D03G004180|Ghir_A13G007600|Ghir_A05G039220|Ghir_A13G013500|Ghir_D09G011890|Ghir_A03G011140|Ghir_A02G009420|Ghir_A02G014490…
GO:0005634	nucleus	Cellular_Component	Ghir_A06G013770|Ghir_A07G003560|Ghir_A05G018590|Ghir_D13G0122800|Ghir_D01G019030|Ghir_D09G000940|Ghir_D02G015440|Ghir_D10G010350|Ghir_D12G022130|Ghir_A10G010280|Ghir_D09G023610|Ghir_D03G018300|Ghir_D11G031100|Ghir_D02G023330|Ghir_A11G006250|Ghir_A13G020810|Ghir_A06G020330|Ghir_D01G003100|Ghir_A09G0200602|Ghir_D09G016220|Ghir_D13G021770|Ghir_D11G028000|Ghir_A13G018140|Ghir_A02G017720|Ghir_D04G0040…
GO:0005737	cytoplasm	Cellular_Component	Ghir_D03G016650|Ghir_D05G032630|Ghir_A11G035320|Ghir_Scaffold945G000010|Ghir_A12G000330|Ghir_D11G005120|Ghir_D06G018650|Ghir_D12G010510|Ghir_A06G005250|Ghir_A13G001670|Ghir_A13G009400|Ghir_A04G008560|Ghir_D01G005460|Ghir_A05G020470|Ghir_D04G007130|Ghir_D02G017440|Ghir_D09G004630|Ghir_D05G022140|Ghir_D05G010640|Ghir_D12G001720|Ghir_D06G018680|Ghir_D12G013270|Ghir_D10G022180|Ghir_A11G007810|Ghir_A0…
GO:0005886	plasma membrane	Cellular_Component	Ghir_D01G003100|Ghir_A11G006250|Ghir_A10G010280|Ghir_D09G000940|Ghir_D13G0122800|Ghir_A05G018590|Ghir_A07G003560|Ghir_A05G041480|Ghir_A09G017080|Ghir_A06G016030|Ghir_D02G009090|Ghir_A11G024680|Ghir_A03G018850|Ghir_D05G023560|Ghir_D08G002940|Ghir_D05G014450|Ghir_D09G012290|Ghir_A11G021250|Ghir_D05G028680|Ghir_D08G020360|Ghir_D04G004000|Ghir_A03G017190|Ghir_A02G010600|Ghir_A05G006380|Ghir_D05G00365…
GO:0009507	chloroplast	Cellular_Component	Ghir_D11G027730|Ghir_A02G010520|Ghir_D03G016650|Ghir_Scaffold945G000010|Ghir_D06G004110|Ghir_A08G012820|Ghir_A11G007960|Ghir_D01G007470|Ghir_D06G004850|Ghir_A03G021720|Ghir_D01G007900|Ghir_A06G020180|Ghir_A04G008560|Ghir_A03G008420|Ghir_A10G003800|Ghir_A05G024580|Ghir_D07G009740|Ghir_A02G017780|Ghir_D02G017440|Ghir_D04G007130|Ghir_D10G022180|Ghir_D05G028840|Ghir_D06G013360|Ghir_D09G021640|Ghir_A0…
GO:0005829	cytosol	Cellular_Component	Ghir_D13G018760|Ghir_A09G015780|Ghir_A05G011920|Ghir_D04G012180|Ghir_D01G015110|Ghir_A06G003910|Ghir_A13G010560|Ghir_D11G019160|Ghir_D05G021070|Ghir_A02G011030|Ghir_D12G003930|Ghir_A13G001910|Ghir_D10G023880|Ghir_A11G032890|Ghir_D03G002560|Ghir_D11G011440|Ghir_D07G006890|Ghir_A11G031450|Ghir_A12G020350|Ghir_D12G020010|Ghir_D07G009740|Ghir_A05G024580|Ghir_D02G017440|Ghir_D06G018680|Ghir_D07G007410…
GO:0016021	integral component of membrane	Cellular_Component	Ghir_D08G014000|Ghir_A01G003210|Ghir_A03G018850|Ghir_A05G041480|Ghir_D02G001910|Ghir_A09G017080|Ghir_D02G009090|Ghir_D04G006460|Ghir_A03G017190|Ghir_A05G021330|Ghir_A02G008900|Ghir_D13G021770|Ghir_A10G000780|Ghir_A04G010510|Ghir_A09G020030|Ghir_D11G006800|Ghir_A04G012070|Ghir_A01G011220|Ghir_D06G001480|Ghir_D05G020350|Ghir_A07G010080|Ghir_D11G027350|Ghir_D01G003100|Ghir_A10G006530|Ghir_D07G016600…
GO:0005739	mitochondrion	Cellular_Component	Ghir_A02G012270|Ghir_D05G013880|Ghir_A12G020350|Ghir_A12G021620|Ghir_D05G028680|Ghir_D04G004000|Ghir_A10G015590|Ghir_A09G010870|Ghir_A02G017720|Ghir_A13G013970|Ghir_A02G008900|Ghir_D04G004690|Ghir_D04G006160|Ghir_A09G017080|Ghir_A05G002940|Ghir_A01G014500|Ghir_D02G009090|Ghir_A12G027850|Ghir_D09G016810|Ghir_D02G001910|Ghir_D11G011440|Ghir_D12G015940|Ghir_D02G001380|Ghir_D01G010810|Ghir_A08G010250…
GO:0005575	cellular_component	Cellular_Component	Ghir_A04G013540|Ghir_D10G014010|Ghir_A07G003630|Ghir_A08G010250|Ghir_D04G004690|Ghir_D03G012680|Ghir_A11G029890|Ghir_A10G016810|Ghir_D06G000680|Ghir_A07G014040|Ghir_A10G006530|Ghir_D01G016270|Ghir_D11G007980|Ghir_A04G005790|Ghir_A01G004640|Ghir_D12G025180|Ghir_A04G005870|Ghir_D10G015360|Ghir_D02G016070|Ghir_A07G003810|Ghir_A08G026590|Ghir_A02G006180|Ghir_A05G001520|Ghir_D09G021640|Ghir_A03G009210…
GO:0016020	membrane	Cellular_Component	Ghir_A04G012370|Ghir_D05G013880|Ghir_D13G020080|Ghir_A05G010520|Ghir_D04G006160|Ghir_D13G019060|Ghir_D12G010830|Ghir_D06G001100|Ghir_A11G016250|Ghir_A12G026060|Ghir_A05G034080|Ghir_D09G010810|Ghir_A11G001150|Ghir_D08G003640|Ghir_D12G008210|Ghir_D12G006210|Ghir_D13G009310|Ghir_A05G022980|Ghir_A05G009970|Ghir_A05G007030|Ghir_D06G018060|Ghir_D13G023290|Ghir_A01G022430|Ghir_D11G014730|Ghir_A11G032260…
GO:0009506	plasmodesma	Cellular_Component	Ghir_D09G013230|Ghir_D05G028680|Ghir_A02G012270|Ghir_A02G010600|Ghir_D05G003650|Ghir_A05G041480|Ghir_D02G001380|Ghir_A10G010280|Ghir_A07G003560|Ghir_A02G002140|Ghir_D01G003100|Ghir_A13G020810|Ghir_A12G017140|Ghir_A01G010080|Ghir_A07G018110|Ghir_D04G017970|Ghir_A03G016360|Ghir_A09G020320|Ghir_A07G022020|Ghir_A12G026340|Ghir_D11G004070|Ghir_A10G023700|Ghir_D13G023510|Ghir_D12G025910|Ghir_A04G012370…
GO:0005576	extracellular region	Cellular_Component	Ghir_A13G024050|Ghir_D12G017770|Ghir_D07G022470|Ghir_A09G008780|Ghir_A03G016360|Ghir_D13G023510|Ghir_D10G011300|Ghir_A12G017140|Ghir_A02G002140|Ghir_A13G020810|Ghir_A05G006380|Ghir_A02G010600|Ghir_D08G020360|Ghir_A04G003270|Ghir_A11G021250|Ghir_D08G002940|Ghir_D09G024780|Ghir_D04G016790|Ghir_A09G024370|Ghir_A05G022090|Ghir_A11G018200|Ghir_D11G024270|Ghir_A04G011620|Ghir_A08G020630|Ghir_A05G022980…
GO:0005794	Golgi apparatus	Cellular_Component	Ghir_D05G011430|Ghir_D13G019060|Ghir_A02G003220|Ghir_A05G034080|Ghir_D07G019430|Ghir_A07G025280|Ghir_D04G006160|Ghir_A04G012370|Ghir_D12G025910|Ghir_A08G021210|Ghir_D04G016790|Ghir_A12G001770|Ghir_A09G024370|Ghir_A05G022980|Ghir_A04G012070|Ghir_A11G006250|Ghir_D08G002940|Ghir_A05G041480|Ghir_D02G001380|Ghir_A02G010600|Ghir_D13G021770|Ghir_A10G000780|Ghir_A04G010510|Ghir_D11G006800|Ghir_D13G023510…
GO:0005783	endoplasmic reticulum	Cellular_Component	Ghir_D13G025600|Ghir_A12G027860|Ghir_D13G004840|Ghir_D05G022140|Ghir_D02G017440|Ghir_D12G015650|Ghir_D11G016500|Ghir_D09G016810|Ghir_D11G018770|Ghir_A13G004120|Ghir_A11G034160|Ghir_D10G015360|Ghir_A05G001520|Ghir_D03G006360|Ghir_D06G016810|Ghir_A01G005670|Ghir_D04G006460|Ghir_A01G003210|Ghir_D08G014000|Ghir_D11G007980|Ghir_D06G000680|Ghir_D11G027350|Ghir_A10G006530|Ghir_A05G010520|Ghir_A07G025280…
GO:0005730	nucleolus	Cellular_Component	Ghir_D03G003640|Ghir_D12G011570|Ghir_D09G010540|Ghir_A07G003630|Ghir_D13G020080|Ghir_A01G003210|Ghir_A03G018850|Ghir_A12G008170|Ghir_A03G020440|Ghir_A09G022450|Ghir_D04G005220|Ghir_A05G037740|Ghir_A08G025120|Ghir_D10G022340|Ghir_D08G021430|Ghir_A12G012350|Ghir_A11G001150|Ghir_A05G034080|Ghir_D11G031100|Ghir_A05G013180|Ghir_D01G015110|Ghir_A07G024180|Ghir_A07G016140|Ghir_D05G021070|Ghir_A13G013680…
GO:0005618	cell wall	Cellular_Component	Ghir_D07G016600|Ghir_D10G022340|Ghir_D10G004560|Ghir_A05G001520|Ghir_D05G028840|Ghir_D11G016500|Ghir_A10G008030|Ghir_A09G001660|Ghir_A12G000700|Ghir_D04G020480|Ghir_A06G005250|Ghir_A10G003800|Ghir_D08G002940|Ghir_D09G024780|Ghir_A02G010600|Ghir_A02G012270|Ghir_D05G028680|Ghir_A13G020810|Ghir_A07G018110|Ghir_D10G011300|Ghir_D13G023510|Ghir_D11G004070|Ghir_A09G008780|Ghir_D12G017770|Ghir_D05G028800…
GO:0005515	protein binding	Molecular_Function	Ghir_A07G022520|Ghir_D07G020710|Ghir_D05G025140|Ghir_D05G032630|Ghir_D13G025600|Ghir_A12G000700|Ghir_D01G022540|Ghir_D06G004850|Ghir_D11G005120|Ghir_A06G013200|Ghir_A11G007960|Ghir_D02G017440|Ghir_A04G013220|Ghir_A04G008560|Ghir_D13G004840|Ghir_A09G023430|Ghir_D06G018680|Ghir_A10G013990|Ghir_D09G016810|Ghir_D07G006890|Ghir_A05G037740|Ghir_A05G006990|Ghir_D09G014430|Ghir_D02G005390|Ghir_D06G013360…
GO:0003674	molecular_function	Molecular_Function	Ghir_D01G003680|Ghir_D12G015650|Ghir_A12G020350|Ghir_D12G020010|Ghir_A12G021620|Ghir_D11G019280|Ghir_D09G021640|Ghir_D04G017280|Ghir_A01G021690|Ghir_A01G014500|Ghir_D07G006890|Ghir_D11G022260|Ghir_D11G009760|Ghir_A09G001660|Ghir_D10G008190|Ghir_D06G019640|Ghir_D10G023880|Ghir_A11G032890|Ghir_A10G004590|Ghir_A06G001010|Ghir_A09G015590|Ghir_A11G021970|Ghir_D05G026100|Ghir_A06G013200|Ghir_D01G007470…
GO:0003677	DNA binding	Molecular_Function	Ghir_D07G009740|Ghir_A04G013220|Ghir_A12G027860|Ghir_A03G008140|Ghir_D12G013270|Ghir_D04G014120|Ghir_D11G021330|Ghir_A07G022520|Ghir_D12G010510|Ghir_D08G017100|Ghir_D01G022540|Ghir_D06G004850|Ghir_D05G036790|Ghir_A05G013180|Ghir_A08G000390|Ghir_A07G013060|Ghir_A11G032890|Ghir_D08G022210|Ghir_A13G003460|Ghir_D06G013360|Ghir_D05G028840|Ghir_A12G020350|Ghir_A11G031450|Ghir_A08G016250|Ghir_D06G000050…
GO:0005524	ATP binding	Molecular_Function	Ghir_A03G008140|Ghir_D02G017440|Ghir_D01G005460|Ghir_D11G005120|Ghir_A11G007960|Ghir_D10G001400|Ghir_D04G020480|Ghir_A12G000700|Ghir_A05G000830|Ghir_D12G002270|Ghir_D11G018770|Ghir_A02G011030|Ghir_A01G021490|Ghir_D05G033560|Ghir_A13G024560|Ghir_A05G037740|Ghir_D09G014430|Ghir_D02G020210|Ghir_D05G023580|Ghir_D13G025180|Ghir_D06G002550|Ghir_D01G016580|Ghir_A03G000190|Ghir_D09G019610|Ghir_A06G009620…
GO:0003700	transcription factor activity, sequence-specific DNA binding	Molecular_Function	Ghir_A02G017720|Ghir_A13G018140|Ghir_D09G013230|Ghir_A06G020330|Ghir_D01G019030|Ghir_D12G022130|Ghir_D11G004760|Ghir_A03G016760|Ghir_D09G021400|Ghir_A01G000460|Ghir_A13G022340|Ghir_A05G025090|Ghir_D02G003450|Ghir_D09G020220|Ghir_D10G005870|Ghir_A05G014480|Ghir_A05G020350|Ghir_A05G039220|Ghir_D05G015610|Ghir_A12G026500|Ghir_A13G007600|Ghir_A12G010320|Ghir_D02G018090|Ghir_D08G019100|Ghir_A10G013760…
GO:0008270	zinc ion binding	Molecular_Function	Ghir_A10G017220|Ghir_D01G003680|Ghir_A10G019640|Ghir_D12G020010|Ghir_A07G021410|Ghir_A03G009210|Ghir_D11G011440|Ghir_D05G010350|Ghir_A10G013990|Ghir_A11G007810|Ghir_D04G014120|Ghir_A13G009400|Ghir_A06G013200|Ghir_A13G001670|Ghir_D10G022340|Ghir_D12G018400|Ghir_A13G013970|Ghir_A11G029890|Ghir_A08G025880|Ghir_D03G006360|Ghir_A07G003810|Ghir_D06G000050|Ghir_D01G016010|Ghir_A11G034160|Ghir_A12G000640…
GO:0046872	metal ion binding	Molecular_Function	Ghir_D03G006360|Ghir_D03G004180|Ghir_D09G013650|Ghir_D01G016010|Ghir_D06G002550|Ghir_A11G034160|Ghir_D12G025180|Ghir_D07G016040|Ghir_D11G027350|Ghir_D01G016270|Ghir_A01G015570|Ghir_A09G023430|Ghir_D12G013270|Ghir_D01G007900|Ghir_A04G008560|Ghir_A03G021720|Ghir_A06G013200|Ghir_D12G010510|Ghir_A07G021300|Ghir_D10G023880|Ghir_A07G013060|Ghir_A07G021410|Ghir_D12G015650|Ghir_A07G014810|Ghir_D09G016810…
GO:0003723	RNA binding	Molecular_Function	Ghir_A09G023430|Ghir_A03G008420|Ghir_A06G020180|Ghir_D08G023000|Ghir_D05G025140|Ghir_D10G013280|Ghir_D06G019640|Ghir_A11G032890|Ghir_A10G017220|Ghir_A05G011920|Ghir_D01G015110|Ghir_A07G024180|Ghir_A07G013060|Ghir_D12G015650|Ghir_A12G020350|Ghir_D09G010540|Ghir_A09G022450|Ghir_D13G007900|Ghir_D03G006360|Ghir_D04G011600|Ghir_A07G003810|Ghir_A08G011530|Ghir_A03G000190|Ghir_A01G022580|Ghir_D10G022340…
GO:0016301	kinase activity	Molecular_Function	Ghir_D09G014430|Ghir_A03G018850|Ghir_D11G023900|Ghir_A05G037740|Ghir_D03G012680|Ghir_A03G017190|Ghir_D05G003650|Ghir_D04G004000|Ghir_D08G015820|Ghir_A01G021490|Ghir_D01G003100|Ghir_A13G013680|Ghir_D05G016470|Ghir_D06G012260|Ghir_D12G002270|Ghir_A05G000830|Ghir_A10G010280|Ghir_A10G017220|Ghir_A04G009160|Ghir_D08G005260|Ghir_A09G007360|Ghir_A05G005440|Ghir_A12G000700|Ghir_D02G022620|Ghir_A11G018110…
GO:0043565	sequence-specific DNA binding	Molecular_Function	Ghir_D07G016040|Ghir_D01G008140|Ghir_D03G002570|Ghir_D02G023740|Ghir_A05G026630|Ghir_D03G004180|Ghir_D02G011760|Ghir_D13G007240|Ghir_D08G013740|Ghir_A02G017500|Ghir_A07G022520|Ghir_D12G010510|Ghir_D01G022540|Ghir_D06G004850|Ghir_D09G002690|Ghir_D09G004630|Ghir_A04G013220|Ghir_D12G013270|Ghir_D04G014120|Ghir_D13G001470|Ghir_D11G036170|Ghir_D07G006890|Ghir_D05G036790|Ghir_A05G013180|Ghir_D05G016510…
GO:0004674	protein serine/threonine kinase activity	Molecular_Function	Ghir_A04G003510|Ghir_D13G025180|Ghir_D02G020210|Ghir_A06G009620|Ghir_A10G022760|Ghir_D09G019610|Ghir_D09G018030|Ghir_A13G013680|Ghir_D11G027350|Ghir_D05G016470|Ghir_D06G022970|Ghir_A11G029890|Ghir_A12G000700|Ghir_D04G020480|Ghir_D11G005120|Ghir_A11G007960|Ghir_D10G001400|Ghir_D10G008230|Ghir_A01G021490|Ghir_D12G002270|Ghir_A05G000830|Ghir_D09G014430|Ghir_A05G037740|Ghir_A07G022020|Ghir_D07G022470…

## Sheet: Table S11-4
Table S11-4. GO annotation for specific DEGs in L2 of profile 14
GO ID	Term	Category	Gene
GO:0008150	biological_process	Biological_Process	Ghir_A08G015180|Ghir_D01G022910|Ghir_D05G006640|Ghir_D11G009280|Ghir_D12G025490|Ghir_D05G019100|Ghir_D13G023760|Ghir_A02G003720|Ghir_D08G020790|Ghir_D08G014480|Ghir_D12G004940|Ghir_A08G023160|Ghir_A11G017290|Ghir_A02G015320|Ghir_D11G035580|Ghir_D05G031420|Ghir_A08G001420|Ghir_D02G012250|Ghir_D11G008940|Ghir_A06G017750|Ghir_D01G008180|Ghir_A12G021610|Ghir_A08G008120|Ghir_A10G007890|Ghir_A08G016390…
GO:0006355	regulation of transcription, DNA-templated	Biological_Process	Ghir_A06G020380|Ghir_D08G013730|Ghir_A05G035720|Ghir_D04G020140|Ghir_A05G013930|Ghir_A13G007970|Ghir_A07G012830|Ghir_A11G004940|Ghir_D13G015490|Ghir_A11G018810|Ghir_A11G009940|Ghir_D07G011990|Ghir_A09G014550|Ghir_A03G012890|Ghir_A08G024660|Ghir_A03G001700|Ghir_A10G007890|Ghir_D09G007010|Ghir_A05G003630|Ghir_D13G007830|Ghir_A01G007440|Ghir_A05G015150|Ghir_A05G008720|Ghir_D03G013770|Ghir_A13G016610…
GO:0006351	transcription, DNA-templated	Biological_Process	Ghir_A06G020380|Ghir_D08G013730|Ghir_A05G013930|Ghir_A13G007970|Ghir_A05G035720|Ghir_D04G020140|Ghir_A07G012830|Ghir_A11G004940|Ghir_D13G015490|Ghir_A11G009940|Ghir_A09G014550|Ghir_D07G011990|Ghir_A03G012890|Ghir_A03G001700|Ghir_A10G007890|Ghir_A12G009550|Ghir_D13G007830|Ghir_A01G007440|Ghir_A05G003630|Ghir_A05G015150|Ghir_A05G008720|Ghir_D11G000170|Ghir_D02G008910|Ghir_A13G016610|Ghir_D08G020790…
GO:0006412	translation	Biological_Process	Ghir_A11G034100|Ghir_A09G011690|Ghir_A02G013480|Ghir_A11G014010|Ghir_A05G007730|Ghir_D02G021460|Ghir_D10G007020|Ghir_A05G001010|Ghir_D11G014050|Ghir_D02G006400|Ghir_D02G003700|Ghir_D04G012540|Ghir_A04G008490|Ghir_D08G000420|Ghir_A08G001420|Ghir_A03G020060|Ghir_A04G006050|Ghir_D12G022530|Ghir_A05G002930
GO:0009793	embryo development ending in seed dormancy	Biological_Process	Ghir_A10G021060|Ghir_A11G021130|Ghir_D12G004940|Ghir_A05G015150|Ghir_A09G001310|Ghir_D03G014350|Ghir_A05G003630|Ghir_D05G002860|Ghir_D03G013740|Ghir_D11G035590|Ghir_D08G026810|Ghir_D10G007020|Ghir_A11G009940|Ghir_D09G014010|Ghir_A11G004940|Ghir_A05G001010
GO:0005634	nucleus	Cellular_Component	Ghir_A10G007890|Ghir_A07G019980|Ghir_D05G030010|Ghir_A12G021610|Ghir_D08G003970|Ghir_D10G019900|Ghir_A08G016390|Ghir_D11G008940|Ghir_D12G028970|Ghir_A08G001420|Ghir_D11G035590|Ghir_D01G008180|Ghir_A01G021550|Ghir_A03G001700|Ghir_A06G017750|Ghir_A10G020120|Ghir_A05G003630|Ghir_A01G007440|Ghir_A02G014310|Ghir_D09G009910|Ghir_D09G002000|Ghir_D13G007830|Ghir_A03G021390|Ghir_D09G007010|Ghir_D09G017320…
GO:0005737	cytoplasm	Cellular_Component	Ghir_A12G021610|Ghir_D10G008360|Ghir_A04G006050|Ghir_A10G007890|Ghir_A03G023430|Ghir_D05G011580|Ghir_A08G001420|Ghir_D02G012250|Ghir_D11G008940|Ghir_A03G001700|Ghir_A01G021550|Ghir_A04G002780|Ghir_D10G010330|Ghir_D05G002860|Ghir_D09G002000|Ghir_A11G015190|Ghir_D07G014200|Ghir_A02G014310|Ghir_D12G022530|Ghir_A05G017930|Ghir_A10G006580|Ghir_D04G012540|Ghir_D11G035230|Ghir_A05G036190|Ghir_A09G001310…
GO:0009507	chloroplast	Cellular_Component	Ghir_D12G018910|Ghir_A05G035720|Ghir_D11G017190|Ghir_D06G022570|Ghir_D13G021980|Ghir_A05G013930|Ghir_A10G017240|Ghir_D06G016280|Ghir_A07G006910|Ghir_A09G006720|Ghir_D13G007080|Ghir_A05G001010|Ghir_D13G014310|Ghir_D05G010620|Ghir_A12G015830|Ghir_A13G002460|Ghir_A10G008580|Ghir_D12G011120|Ghir_D01G016420|Ghir_A09G017800|Ghir_D01G020980|Ghir_D11G014430|Ghir_A01G019500|Ghir_A07G000890|Ghir_D02G021460…
GO:0005829	cytosol	Cellular_Component	Ghir_A07G004440|Ghir_A01G019500|Ghir_A07G000890|Ghir_D11G014430|Ghir_D01G020980|Ghir_A09G014550|Ghir_A09G017800|Ghir_D06G007250|Ghir_D11G017280|Ghir_D03G010200|Ghir_A08G024660|Ghir_D06G014560|Ghir_D13G015490|Ghir_A11G018810|Ghir_A11G034100|Ghir_D09G020460|Ghir_A09G011690|Ghir_D09G001390|Ghir_A07G016600|Ghir_D06G016280|Ghir_D01G002310|Ghir_D11G017190|Ghir_D07G008800|Ghir_A05G030960|Ghir_D05G013640…
GO:0005739	mitochondrion	Cellular_Component	Ghir_D03G013740|Ghir_D11G035590|Ghir_D05G030180|Ghir_D13G003270|Ghir_A03G001700|Ghir_A05G036260|Ghir_A08G018200|Ghir_D10G008360|Ghir_A03G020060|Ghir_A13G002460|Ghir_A13G009060|Ghir_A07G001340|Ghir_A05G002930|Ghir_D01G002310|Ghir_A12G009550|Ghir_D07G003310|Ghir_D05G002860|Ghir_D09G009910|Ghir_A03G005630|Ghir_D07G014200|Ghir_A05G001010|Ghir_A12G019150|Ghir_A04G010900|Ghir_A05G030120|Ghir_D13G007830…
GO:0005886	plasma membrane	Cellular_Component	Ghir_A04G008260|Ghir_D07G019290|Ghir_A02G015240|Ghir_A04G006050|Ghir_D12G020390|Ghir_A12G021610|Ghir_A03G023430|Ghir_A04G003690|Ghir_A08G001420|Ghir_D11G017920|Ghir_D13G006860|Ghir_A02G003720|Ghir_A04G008490|Ghir_D05G019670|Ghir_D04G012540|Ghir_D03G013770|Ghir_A09G001310|Ghir_A05G036190|Ghir_D07G018550|Ghir_D03G008890|Ghir_D10G004620|Ghir_D09G024900|Ghir_D13G007080|Ghir_D12G018910|Ghir_A07G009000…
GO:0005575	cellular_component	Cellular_Component	Ghir_D03G014350|Ghir_A02G014310|Ghir_D09G002000|Ghir_D01G008180|Ghir_A06G017750|Ghir_A01G021550|Ghir_D11G008940|Ghir_A04G003690|Ghir_D08G003970|Ghir_D08G015120|Ghir_A13G007710|Ghir_A10G007890|Ghir_A08G008120|Ghir_D13G023760|Ghir_D08G020790|Ghir_D05G019100|Ghir_D02G004870|Ghir_D11G035580|Ghir_A02G015320|Ghir_D01G022910|Ghir_D02G010240|Ghir_A08G015180|Ghir_D11G017190|Ghir_D08G010290|Ghir_D01G002310…
GO:0016021	integral component of membrane	Cellular_Component	Ghir_A01G022740|Ghir_A05G036190|Ghir_D05G019100|Ghir_A05G018860|Ghir_A04G002780|Ghir_D11G017920|Ghir_D13G006860|Ghir_D12G020390|Ghir_A02G017050|Ghir_A03G023430|Ghir_D10G019900|Ghir_D07G019290|Ghir_D07G014200|Ghir_A10G015680|Ghir_A05G035650|Ghir_A03G014060|Ghir_A08G017710|Ghir_D09G001390|Ghir_D10G000760|Ghir_D01G020980|Ghir_A03G004550|Ghir_A01G019500|Ghir_D06G014560|Ghir_D01G015420|Ghir_A08G016380…
GO:0016020	membrane	Cellular_Component	Ghir_A07G016600|Ghir_D09G001390|Ghir_A11G034100|Ghir_A05G035650|Ghir_D06G016280|Ghir_A07G009000|Ghir_A11G032340|Ghir_A12G015830|Ghir_A08G018200|Ghir_A08G016380|Ghir_D13G014310|Ghir_D01G015420|Ghir_D13G016850|Ghir_A08G011060|Ghir_D07G023100|Ghir_A05G018860|Ghir_D05G019100|Ghir_D13G002990|Ghir_A04G008490|Ghir_D04G012540|Ghir_A01G022740|Ghir_A01G007440|Ghir_D09G002000|Ghir_A05G003630|Ghir_A03G023430…
GO:0005730	nucleolus	Cellular_Component	Ghir_A03G021390|Ghir_A02G014310|Ghir_A04G006050|Ghir_A03G001700|Ghir_D12G028970|Ghir_A08G011060|Ghir_D04G003840|Ghir_A10G021060|Ghir_A04G008490|Ghir_D08G020790|Ghir_D01G004170|Ghir_D04G012540|Ghir_A08G015180|Ghir_A05G008720|Ghir_D13G007080|Ghir_A11G032340|Ghir_A03G007640|Ghir_A13G002890|Ghir_A11G000850|Ghir_A07G000890|Ghir_A09G014550|Ghir_D07G011990|Ghir_A07G016600|Ghir_D13G015490|Ghir_A11G034100
GO:0005794	Golgi apparatus	Cellular_Component	Ghir_A05G018860|Ghir_D01G004170|Ghir_A05G036190|Ghir_A09G001310|Ghir_D01G022910|Ghir_A10G015680|Ghir_D09G017320|Ghir_A04G008260|Ghir_D03G014350|Ghir_A02G017050|Ghir_A10G007890|Ghir_A08G001420|Ghir_D11G017920|Ghir_A01G019500|Ghir_D11G014430|Ghir_D01G020980|Ghir_D09G020460|Ghir_A03G014060|Ghir_A08G017710|Ghir_D07G008800|Ghir_D09G015910|Ghir_A03G007640
GO:0005576	extracellular region	Cellular_Component	Ghir_A07G009000|Ghir_D05G016620|Ghir_D13G003270|Ghir_D05G013640|Ghir_A10G013100|Ghir_D09G014910|Ghir_D01G021690|Ghir_A01G019500|Ghir_D01G020980|Ghir_D09G009870|Ghir_A03G014060|Ghir_D09G001390|Ghir_D03G014350|Ghir_D07G019290|Ghir_D11G017920|Ghir_A08G001420|Ghir_D11G035590|Ghir_D13G002990|Ghir_A02G015320
GO:0009506	plasmodesma	Cellular_Component	Ghir_D04G012540|Ghir_D13G002990|Ghir_A04G008490|Ghir_D11G017920|Ghir_A04G006050|Ghir_D03G014350|Ghir_A05G003630|Ghir_A10G015680|Ghir_A11G034100|Ghir_D09G001390|Ghir_A01G019500|Ghir_D01G020980|Ghir_D05G013640|Ghir_D08G013730|Ghir_A06G020380|Ghir_A10G013100|Ghir_A09G018520|Ghir_D07G020510|Ghir_D06G016280
GO:0009570	chloroplast stroma	Cellular_Component	Ghir_D11G014430|Ghir_D09G020460|Ghir_D06G016280|Ghir_A09G006720|Ghir_D06G022570|Ghir_D12G011120|Ghir_A13G002460|Ghir_A01G005360|Ghir_A11G021130|Ghir_A10G021060|Ghir_D02G010240|Ghir_D05G002860|Ghir_A04G003690|Ghir_D08G026810|Ghir_D10G008360
GO:0005840	ribosome	Cellular_Component	Ghir_D10G007020|Ghir_D02G021460|Ghir_A02G013480|Ghir_A11G034100|Ghir_D12G022530|Ghir_A03G020060|Ghir_A13G009060|Ghir_A04G006050|Ghir_A04G008490|Ghir_D04G012540|Ghir_D02G003700|Ghir_D02G006400|Ghir_A08G015180
GO:0005773	vacuole	Cellular_Component	Ghir_D08G020790|Ghir_D12G013780|Ghir_A04G008490|Ghir_D04G012540|Ghir_A10G015680|Ghir_A05G002930|Ghir_A04G008260|Ghir_A08G001420|Ghir_A07G016600|Ghir_A08G018200|Ghir_D07G002020|Ghir_D05G013640|Ghir_D13G014310
GO:0022625	cytosolic large ribosomal subunit	Cellular_Component	Ghir_A03G020060|Ghir_A04G006050|Ghir_D12G022530|Ghir_D09G0111302|Ghir_D04G012540|Ghir_D02G006400|Ghir_D08G000420|Ghir_A04G008490|Ghir_D11G014050|Ghir_A11G034100|Ghir_D02G021460|Ghir_A02G013480|Ghir_A11G014010
GO:0005515	protein binding	Molecular_Function	Ghir_A10G007890|Ghir_A13G007710|Ghir_D08G026810|Ghir_D03G013740|Ghir_A08G001420|Ghir_A03G001700|Ghir_A05G003630|Ghir_A02G014310|Ghir_A01G007440|Ghir_A03G005630|Ghir_D09G002000|Ghir_D13G007830|Ghir_A09G001310|Ghir_A05G036190|Ghir_A01G022740|Ghir_D03G008890|Ghir_A05G015150|Ghir_D01G022910|Ghir_D09G024900|Ghir_D02G006400|Ghir_A02G015320|Ghir_D02G004870|Ghir_D08G020790|Ghir_D07G023100|Ghir_A05G018860…
GO:0003674	molecular_function	Molecular_Function	Ghir_A13G009060|Ghir_D08G015120|Ghir_D08G003970|Ghir_A12G021610|Ghir_A08G008120|Ghir_A10G007890|Ghir_D13G020010|Ghir_A06G017750|Ghir_D12G028970|Ghir_D02G012250|Ghir_A11G015190|Ghir_D05G000920|Ghir_D12G025490|Ghir_D05G006640|Ghir_A08G015180|Ghir_D05G031420|Ghir_A02G015320|Ghir_D11G035580|Ghir_A11G017290|Ghir_A08G023160|Ghir_D05G019100|Ghir_D07G023100|Ghir_D08G020790|Ghir_D13G023760|Ghir_D12G023660…
GO:0005524	ATP binding	Molecular_Function	Ghir_A13G015250|Ghir_A08G025320|Ghir_D09G020460|Ghir_A11G009940|Ghir_A05G007730|Ghir_D11G014430|Ghir_D01G020980|Ghir_A01G019500|Ghir_A07G000890|Ghir_A10G002170|Ghir_A11G000850|Ghir_D06G022570|Ghir_D13G007080|Ghir_A01G022740|Ghir_D03G008890|Ghir_D01G022910|Ghir_D10G004620|Ghir_D09G024900|Ghir_A13G016610|Ghir_D02G008910|Ghir_D11G000170|Ghir_D05G019670|Ghir_D04G003840|Ghir_D11G008940|Ghir_D05G011580…
GO:0003677	DNA binding	Molecular_Function	Ghir_D11G000170|Ghir_A05G018860|Ghir_D04G003840|Ghir_A05G015150|Ghir_D03G013770|Ghir_D13G007830|Ghir_A01G007440|Ghir_A05G003630|Ghir_A03G001700|Ghir_D01G008180|Ghir_D02G012250|Ghir_A10G007890|Ghir_A07G000890|Ghir_A09G014550|Ghir_D07G011990|Ghir_D03G010200|Ghir_A03G012890|Ghir_A11G018810|Ghir_A11G009940|Ghir_A05G013930|Ghir_A13G007970|Ghir_A05G035720|Ghir_D04G020140|Ghir_A07G012830|Ghir_A11G004940…
GO:0003723	RNA binding	Molecular_Function	Ghir_D04G003840|Ghir_A08G011060|Ghir_D05G019670|Ghir_D12G004940|Ghir_D13G023760|Ghir_D10G019680|Ghir_D01G022910|Ghir_A02G014310|Ghir_D09G002000|Ghir_D09G017320|Ghir_A03G020060|Ghir_D05G030010|Ghir_D01G008180|Ghir_D11G008940|Ghir_D11G035590|Ghir_D06G014560|Ghir_A11G000850|Ghir_D02G021460|Ghir_A07G004440|Ghir_A02G013480|Ghir_A07G000890|Ghir_A11G032340|Ghir_A08G018200|Ghir_A13G002890|Ghir_A03G007640
GO:0046872	metal ion binding	Molecular_Function	Ghir_A03G005630|Ghir_D10G010330|Ghir_D12G022530|Ghir_D07G019290|Ghir_D09G017320|Ghir_D01G008180|Ghir_A08G001420|Ghir_D11G008940|Ghir_D03G013740|Ghir_D05G019670|Ghir_A05G036190|Ghir_D05G003140|Ghir_D03G013770|Ghir_A01G022740|Ghir_A05G008720|Ghir_A11G004940|Ghir_D01G002310|Ghir_A09G006720|Ghir_A13G007970|Ghir_A05G013930|Ghir_D06G014560|Ghir_A03G012890|Ghir_A02G013480|Ghir_A05G007730
GO:0003735	structural constituent of ribosome	Molecular_Function	Ghir_A08G001420|Ghir_A04G006050|Ghir_A03G020060|Ghir_D12G022530|Ghir_A05G002930|Ghir_D02G006400|Ghir_D02G003700|Ghir_D04G012540|Ghir_D09G0111302|Ghir_A04G008490|Ghir_D08G014480|Ghir_D08G000420|Ghir_D07G017470|Ghir_A05G001010|Ghir_D11G014050|Ghir_A08G021270|Ghir_A11G034100|Ghir_A02G013480|Ghir_A11G014010|Ghir_D02G021460|Ghir_D10G007020
GO:0043565	sequence-specific DNA binding	Molecular_Function	Ghir_D07G011990|Ghir_A09G014550|Ghir_A03G012890|Ghir_A11G018810|Ghir_A11G009940|Ghir_A13G007970|Ghir_A11G004940|Ghir_A07G012830|Ghir_D08G013730|Ghir_D13G004600|Ghir_A13G016610|Ghir_D02G008910|Ghir_D11G000170|Ghir_A05G008720|Ghir_D09G007010|Ghir_A05G003630|Ghir_A01G007440|Ghir_D13G007830|Ghir_A03G001700
GO:0003700	transcription factor activity, sequence-specific DNA binding	Molecular_Function	Ghir_A01G007440|Ghir_D13G007830|Ghir_A05G003630|Ghir_D11G000170|Ghir_A05G015150|Ghir_A13G007970|Ghir_A05G013930|Ghir_D04G020140|Ghir_A11G004940|Ghir_A07G012830|Ghir_D13G004600|Ghir_A06G020380|Ghir_D08G013730|Ghir_D07G011990|Ghir_A08G024660|Ghir_A03G012890|Ghir_D13G015490|Ghir_A11G009940
GO:0008270	zinc ion binding	Molecular_Function	Ghir_A11G018810|Ghir_A07G009000|Ghir_D01G002310|Ghir_A05G013930|Ghir_A05G008720|Ghir_D01G004170|Ghir_D13G023760|Ghir_D12G004940|Ghir_A01G005360|Ghir_A08G001420|Ghir_D11G008940|Ghir_D05G030010|Ghir_D10G019900|Ghir_D09G017320|Ghir_D03G014350
GO:0044212	transcription regulatory region DNA binding	Molecular_Function	Ghir_D13G004600|Ghir_D08G013730|Ghir_A11G004940|Ghir_A05G013930|Ghir_A13G007970|Ghir_A11G009940|Ghir_A08G024660|Ghir_A03G012890|Ghir_D07G011990|Ghir_A01G007440|Ghir_A05G003630|Ghir_D02G008910|Ghir_D11G000170|Ghir_A13G016610
GO:0003676	nucleic acid binding	Molecular_Function	Ghir_A11G018810|Ghir_D01G022910|Ghir_A05G008720|Ghir_D04G003840|Ghir_A07G004440|Ghir_A07G000890|Ghir_A02G003720|Ghir_A13G002890|Ghir_D01G008180|Ghir_A02G014310|Ghir_D09G002000|Ghir_A05G013930|Ghir_D09G017320
GO:0003729	mRNA binding	Molecular_Function	Ghir_A02G014310|Ghir_A04G006050|Ghir_D11G008940|Ghir_D01G008180|Ghir_A04G008490|Ghir_A02G003720|Ghir_D04G012540|Ghir_D10G002090|Ghir_A13G002890|Ghir_A05G007730|Ghir_A02G013480|Ghir_A07G004440|Ghir_A11G034100

## Sheet: Table S11-5
Table S11-5. GO annotation for specific DEGs in L1 of profile 18
GO ID	Term	Category	Gene
GO:0008150	biological_process	Biological_Process	Ghir_D05G025850|Ghir_A09G016530|Ghir_D12G013330|Ghir_A08G006080|Ghir_A05G024950|Ghir_D03G018130|Ghir_Scaffold923G000030|Ghir_D01G006280|Ghir_D08G027010|Ghir_A11G015400|Ghir_A05G025450|Ghir_A09G013770|Ghir_A05G016660|Ghir_D07G009890|Ghir_A03G001000|Ghir_D07G003290|Ghir_D06G003790|Ghir_A06G021070|Ghir_D08G010020|Ghir_A13G006270|Ghir_A08G012000|Ghir_D08G025790|Ghir_D08G020890|Ghir_A03G022100|Ghir_D0…
GO:0055114	oxidation-reduction process	Biological_Process	Ghir_A01G000130|Ghir_A07G023450|Ghir_A08G008700|Ghir_D13G015900|Ghir_A03G011260|Ghir_D11G028110|Ghir_A05G027110|Ghir_D12G003960|Ghir_D06G008980|Ghir_D08G004840|Ghir_D04G001720|Ghir_A05G000100|Ghir_A07G007960|Ghir_A01G006430|Ghir_D08G010210|Ghir_A05G040540|Ghir_A08G022370|Ghir_A03G012750|Ghir_D05G013750|Ghir_D09G023880|Ghir_D13G024100|Ghir_D09G013170|Ghir_D02G010150|Ghir_D11G004690|Ghir_D08G009510…
GO:0009651	response to salt stress	Biological_Process	Ghir_A05G004650|Ghir_D04G013440|Ghir_D13G017770|Ghir_A07G020320|Ghir_A08G009890|Ghir_A09G024280|Ghir_D11G026250|Ghir_D02G022010|Ghir_A03G008840|Ghir_D09G024200|Ghir_D08G022390|Ghir_A05G011400|Ghir_A07G006120|Ghir_D08G009510|Ghir_D06G005570|Ghir_A08G009140|Ghir_A13G010420|Ghir_D08G013010|Ghir_D09G023430|Ghir_D11G005870|Ghir_D04G001720|Ghir_D11G001280|Ghir_A11G008250|Ghir_A12G007720|Ghir_D09G011010…
GO:0015031	protein transport	Biological_Process	Ghir_D05G005860|Ghir_A13G003260|Ghir_D08G000620|Ghir_D01G001690|Ghir_A01G012910|Ghir_A07G022980|Ghir_D11G002860|Ghir_A10G012770|Ghir_A03G000180|Ghir_D02G019990|Ghir_D10G013830|Ghir_A05G018100|Ghir_A01G014790|Ghir_D09G016100|Ghir_A12G026150|Ghir_A06G007300|Ghir_D06G010950|Ghir_A10G013770|Ghir_D05G002500|Ghir_A05G042550|Ghir_D12G013430|Ghir_D01G013930|Ghir_D08G025140|Ghir_D02G014710|Ghir_D10G003370…
GO:0046686	response to cadmium ion	Biological_Process	Ghir_D11G002860|Ghir_D09G024910|Ghir_D06G008980|Ghir_A11G005870|Ghir_A13G010420|Ghir_D11G001280|Ghir_A13G022300|Ghir_A08G022370|Ghir_D10G009790|Ghir_A11G008250|Ghir_A04G015450|Ghir_D01G001190|Ghir_A02G000710|Ghir_A05G011400|Ghir_D01G024060|Ghir_A05G004790|Ghir_D13G025490|Ghir_D04G015180|Ghir_A03G008840|Ghir_D02G022010|Ghir_D04G013440|Ghir_D12G013430|Ghir_A03G010670|Ghir_D13G017770|Ghir_A03G007160…
GO:0006355	regulation of transcription, DNA-templated	Biological_Process	Ghir_A05G024760|Ghir_A12G001170|Ghir_D13G025490|Ghir_D11G026250|Ghir_D05G034880|Ghir_A03G008840|Ghir_D07G020080|Ghir_D10G014290|Ghir_A07G002460|Ghir_D13G017770|Ghir_A11G034800|Ghir_A12G010230|Ghir_A02G001880|Ghir_D06G019070|Ghir_A12G028930|Ghir_D05G000140|Ghir_A12G023530|Ghir_D11G001280|Ghir_D05G021360|Ghir_A04G002660|Ghir_A13G015530|Ghir_D11G030310|Ghir_A02G017120|Ghir_A10G003360|Ghir_A06G004450…
GO:0005634	nucleus	Cellular_Component	Ghir_D07G022220|Ghir_A01G020760|Ghir_A10G009470|Ghir_D01G007320|Ghir_D03G000420|Ghir_D05G025260|Ghir_A05G001630|Ghir_A06G002430|Ghir_D02G008110|Ghir_A08G006280|Ghir_A10G010580|Ghir_A05G010460|Ghir_A13G023830|Ghir_D08G022400|Ghir_D06G020610|Ghir_A10G024010|Ghir_D06G001440|Ghir_D01G016910|Ghir_D07G010350|Ghir_A03G004920|Ghir_A07G017610|Ghir_D04G011060|Ghir_A13G011870|Ghir_D06G019850|Ghir_D12G005100…
GO:0005737	cytoplasm	Cellular_Component	Ghir_A07G022980|Ghir_D06G012490|Ghir_D09G024910|Ghir_D12G018990|Ghir_D10G025630|Ghir_D12G019870|Ghir_A10G004660|Ghir_D12G029520|Ghir_A06G009160|Ghir_A06G004390|Ghir_D07G011130|Ghir_D08G011820|Ghir_A12G028930|Ghir_D13G005040|Ghir_D05G028380|Ghir_D06G008980|Ghir_A04G009850|Ghir_D08G005580|Ghir_D13G022420|Ghir_A03G002780|Ghir_A08G004150|Ghir_A10G020220|Ghir_A08G025560|Ghir_A13G003260|Ghir_A12G020820…
GO:0016021	integral component of membrane	Cellular_Component	Ghir_A05G024280|Ghir_A12G011530|Ghir_D08G027300|Ghir_D08G000200|Ghir_A01G002620|Ghir_A09G008150|Ghir_A09G006540|Ghir_D12G004100|Ghir_D12G012210|Ghir_D08G018610|Ghir_A12G023230|Ghir_A04G010030|Ghir_D09G022640|Ghir_A03G021800|Ghir_A04G006100|Ghir_A05G006420|Ghir_D08G003090|Ghir_D13G018450|Ghir_A06G002790|Ghir_A12G022810|Ghir_A08G007960|Ghir_A07G019120|Ghir_D07G009350|Ghir_A07G012920|Ghir_A10G021110…
GO:0005886	plasma membrane	Cellular_Component	Ghir_A01G005770|Ghir_D01G007800|Ghir_D10G003820|Ghir_A12G022240|Ghir_D01G001190|Ghir_D04G017840|Ghir_D11G003480|Ghir_D01G020880|Ghir_A11G003240|Ghir_D06G006380|Ghir_D11G026290|Ghir_D11G029420|Ghir_A03G000180|Ghir_A05G035480|Ghir_D01G000080|Ghir_A04G012040|Ghir_A08G019690|Ghir_D11G012970|Ghir_A11G003530|Ghir_D10G013830|Ghir_D13G024100|Ghir_A05G018100|Ghir_D11G028940|Ghir_A04G015450|Ghir_A01G002450…
GO:0005829	cytosol	Cellular_Component	Ghir_D10G003370|Ghir_A12G020050|Ghir_A06G004510|Ghir_D03G014170|Ghir_A09G015440|Ghir_D02G019570|Ghir_A11G028750|Ghir_A11G029070|Ghir_D05G001320|Ghir_D06G014990|Ghir_A13G007100|Ghir_D12G026860|Ghir_D05G023980|Ghir_D01G017830|Ghir_A06G000330|Ghir_A10G003790|Ghir_A09G013500|Ghir_D10G004570|Ghir_A09G010430|Ghir_D06G019060|Ghir_D01G004710|Ghir_D11G022730|Ghir_A03G022160|Ghir_D13G023880|Ghir_A04G000950…
GO:0009507	chloroplast	Cellular_Component	Ghir_D11G022610|Ghir_A03G021800|Ghir_A10G013110|Ghir_D02G011890|Ghir_D09G010660|Ghir_D03G005290|Ghir_D02G010660|Ghir_A13G023330|Ghir_A07G001160|Ghir_A02G007600|Ghir_D08G026200|Ghir_A12G009240|Ghir_D13G001450|Ghir_A08G017410|Ghir_D05G011130|Ghir_A07G012920|Ghir_D07G023730|Ghir_A07G021180|Ghir_A13G008010|Ghir_D06G022110|Ghir_A06G016120|Ghir_A12G011530|Ghir_A05G024280|Ghir_D08G018610|Ghir_A02G018290…
GO:0016020	membrane	Cellular_Component	Ghir_A11G011840|Ghir_A10G009470|Ghir_D12G004390|Ghir_D01G013900|Ghir_D03G001300|Ghir_D06G005110|Ghir_A12G003020|Ghir_D02G003410|Ghir_A12G003190|Ghir_D12G027780|Ghir_D12G003730|Ghir_D07G010350|Ghir_A07G019400|Ghir_D03G000420|Ghir_A01G015250|Ghir_A05G001630|Ghir_A10G008400|Ghir_A03G011050|Ghir_D02G023560|Ghir_D02G008110|Ghir_D12G004260|Ghir_A13G000610|Ghir_A02G019310|Ghir_A08G018830|Ghir_D12G012420…
GO:0005739	mitochondrion	Cellular_Component	Ghir_A09G013770|Ghir_D11G006090|Ghir_D03G003540|Ghir_A05G013400|Ghir_D01G023690|Ghir_D07G005640|Ghir_D02G001390|Ghir_D09G021210|Ghir_D11G005820|Ghir_D10G006280|Ghir_D09G003580|Ghir_D09G023890|Ghir_D11G028250|Ghir_D13G006250|Ghir_D10G009680|Ghir_D08G008140|Ghir_A04G013480|Ghir_A08G006080|Ghir_D10G009620|Ghir_D12G013330|Ghir_A12G014120|Ghir_A11G001280|Ghir_D02G023260|Ghir_D08G027010|Ghir_A08G001190…
GO:0005794	Golgi apparatus	Cellular_Component	Ghir_D08G027510|Ghir_D08G000620|Ghir_A13G003260|Ghir_A13G002190|Ghir_D05G005860|Ghir_D08G002460|Ghir_A08G008700|Ghir_A03G014190|Ghir_D03G002950|Ghir_D09G024910|Ghir_D06G012490|Ghir_D11G002860|Ghir_A03G011260|Ghir_A02G003900|Ghir_A12G007720|Ghir_D10G026670|Ghir_A08G018230|Ghir_A01G012910|Ghir_D03G001500|Ghir_A05G011650|Ghir_D01G001690|Ghir_D04G019970|Ghir_D09G011010|Ghir_D10G000650|Ghir_A10G012770…
GO:0005575	cellular_component	Cellular_Component	Ghir_A06G002430|Ghir_D05G025260|Ghir_D12G003730|Ghir_D08G022400|Ghir_D06G001440|Ghir_A10G024010|Ghir_D05G010000|Ghir_A05G010460|Ghir_D03G001300|Ghir_D12G004390|Ghir_A10G009470|Ghir_D10G024010|Ghir_A05G002490|Ghir_A07G024250|Ghir_A06G010820|Ghir_D04G008600|Ghir_D04G011060|Ghir_A07G005220|Ghir_A04G000950|Ghir_D09G025250|Ghir_A03G022160|Ghir_D07G001710|Ghir_A08G009480|Ghir_D08G025140|Ghir_A05G007280…
GO:0005576	extracellular region	Cellular_Component	Ghir_A12G012000|Ghir_A09G012590|Ghir_A07G008050|Ghir_A05G024710|Ghir_A05G025920|Ghir_A11G024160|Ghir_A09G024280|Ghir_A07G021490|Ghir_D05G019410|Ghir_D01G007270|Ghir_A04G002450|Ghir_A10G000690|Ghir_A01G019380|Ghir_A03G005140|Ghir_D04G000580|Ghir_A03G007980|Ghir_D07G004900|Ghir_D05G009780|Ghir_D08G019380|Ghir_D06G010950|Ghir_A12G026540|Ghir_D12G028910|Ghir_A05G009290|Ghir_A01G006970|Ghir_A10G000170…
GO:0009506	plasmodesma	Cellular_Component	Ghir_D01G015820|Ghir_D11G003320|Ghir_D10G003370|Ghir_A09G011470|Ghir_D03G014170|Ghir_A09G013330|Ghir_A11G029070|Ghir_A10G000390|Ghir_D06G014990|Ghir_D05G023980|Ghir_D11G029140|Ghir_A02G004240|Ghir_A09G017390|Ghir_A06G000330|Ghir_D05G012380|Ghir_A09G013500|Ghir_A09G024380|Ghir_D01G020380|Ghir_D08G004120|Ghir_A03G007480|Ghir_D11G020520|Ghir_A08G018830|Ghir_D04G011060|Ghir_A13G018590|Ghir_A02G019310…
GO:0005783	endoplasmic reticulum	Cellular_Component	Ghir_D11G019750|Ghir_D09G010660|Ghir_D11G022610|Ghir_D09G022640|Ghir_D08G027300|Ghir_A05G024280|Ghir_D06G022110|Ghir_A06G014150|Ghir_D12G004100|Ghir_D12G012210|Ghir_A09G006540|Ghir_A03G022100|Ghir_D05G007510|Ghir_D02G008100|Ghir_A11G029410|Ghir_A09G013770|Ghir_A06G021070|Ghir_A02G009310|Ghir_D08G027010|Ghir_D13G023700|Ghir_D03G018130|Ghir_D10G009680|Ghir_D10G009620|Ghir_A11G009680|Ghir_A12G004030…
GO:0005773	vacuole	Cellular_Component	Ghir_D05G025070|Ghir_A02G004240|Ghir_D06G014990|Ghir_D11G002860|Ghir_D06G012490|Ghir_D12G009930|Ghir_D05G023980|Ghir_D08G003090|Ghir_A05G002260|Ghir_A03G021800|Ghir_D09G022640|Ghir_D09G020140|Ghir_A13G013150|Ghir_D08G001220|Ghir_A12G007720|Ghir_D05G006880|Ghir_D13G013860|Ghir_D02G010660|Ghir_D13G025490|Ghir_A12G009390|Ghir_A11G011530|Ghir_A11G005870|Ghir_A02G007600|Ghir_A10G006380|Ghir_A04G013450…
GO:0005774	vacuolar membrane	Cellular_Component	Ghir_A12G003020|Ghir_D03G000420|Ghir_D08G020920|Ghir_D02G023560|Ghir_A10G008400|Ghir_D12G027780|Ghir_D05G010000|Ghir_D08G001200|Ghir_D12G005080|Ghir_A03G007480|Ghir_D01G002320|Ghir_D12G004260|Ghir_A05G019780|Ghir_A06G022160|Ghir_A06G000330|Ghir_D01G003750|Ghir_A12G020210|Ghir_D11G022730|Ghir_D09G025250|Ghir_A03G007160|Ghir_D05G012670|Ghir_D07G014600|Ghir_D07G019360|Ghir_D10G003370|Ghir_D11G003320…
GO:0005768	endosome	Cellular_Component	Ghir_A07G024190|Ghir_A08G012350|Ghir_D12G004510|Ghir_D13G004670|Ghir_D02G005860|Ghir_A05G021780|Ghir_A11G011530|Ghir_A02G014320|Ghir_A07G021270|Ghir_D13G001450|Ghir_D13G003530|Ghir_A02G001520|Ghir_A04G006100|Ghir_D13G012500|Ghir_D08G027300|Ghir_D07G008120|Ghir_A05G019780|Ghir_A03G011390|Ghir_A05G002490|Ghir_A03G010930|Ghir_A03G011050|Ghir_D07G019360|Ghir_D10G003370|Ghir_A05G022390|Ghir_A01G010830…
GO:0005802	trans-Golgi network	Cellular_Component	Ghir_D04G019600|Ghir_D06G000900|Ghir_A01G010830|Ghir_A06G004510|Ghir_D10G003370|Ghir_A05G022390|Ghir_D07G019360|Ghir_A03G011050|Ghir_A03G010930|Ghir_A05G019780|Ghir_D07G008120|Ghir_A05G002490|Ghir_A09G008150|Ghir_D08G027300|Ghir_D13G001450|Ghir_A07G021270|Ghir_A05G041970|Ghir_A05G021780|Ghir_D05G000850|Ghir_A04G006100|Ghir_A02G001520|Ghir_D12G015880|Ghir_D02G005860|Ghir_A06G021070|Ghir_A07G024190…
GO:0005789	endoplasmic reticulum membrane	Cellular_Component	Ghir_A07G015420|Ghir_A10G012770|Ghir_D07G022400|Ghir_A05G018100|Ghir_D02G010150|Ghir_A10G001100|Ghir_D08G018150|Ghir_A01G012910|Ghir_A08G018230|Ghir_D04G020690|Ghir_A03G011260|Ghir_D11G002860|Ghir_A13G003820|Ghir_D04G003610|Ghir_D09G019790|Ghir_A03G000310|Ghir_A05G025920|Ghir_A08G017320|Ghir_D11G003290|Ghir_A07G021490|Ghir_A10G022300|Ghir_A13G023850|Ghir_D03G018790|Ghir_A12G002180|Ghir_D03G013670…
GO:0070062	extracellular exosome	Cellular_Component	Ghir_A10G012770|Ghir_D11G005870|Ghir_D02G003760|Ghir_D08G013010|Ghir_D10G027410|Ghir_A07G015420|Ghir_D01G023960|Ghir_A05G018100|Ghir_D01G001190|Ghir_A11G003240|Ghir_D11G026290|Ghir_A03G000180|Ghir_A13G002190|Ghir_A13G003260|Ghir_D08G017320|Ghir_A06G004390|Ghir_A11G005870|Ghir_D01G001690|Ghir_D02G022010|Ghir_A03G000310|Ghir_D05G006240|Ghir_A12G012000|Ghir_D05G034880|Ghir_D03G018790|Ghir_D04G013440…
GO:0005618	cell wall	Cellular_Component	Ghir_A02G007600|Ghir_A11G005870|Ghir_A01G015710|Ghir_D01G001190|Ghir_D13G025490|Ghir_D13G013860|Ghir_D02G010660|Ghir_D06G008980|Ghir_D05G011130|Ghir_D11G003480|Ghir_D06G007750|Ghir_D08G004120|Ghir_A03G005140|Ghir_A13G018590|Ghir_D06G021550|Ghir_D10G005450|Ghir_D13G022420|Ghir_A09G014430|Ghir_D05G023980|Ghir_D06G012490|Ghir_A05G004790|Ghir_D10G003790|Ghir_A10G004660|Ghir_D03G005290|Ghir_D11G028940…
GO:0005622	intracellular	Cellular_Component	Ghir_A09G000520|Ghir_A08G022810|Ghir_A03G013220|Ghir_D08G001220|Ghir_D09G022760|Ghir_D07G024680|Ghir_A07G022980|Ghir_D03G014170|Ghir_A08G017410|Ghir_A11G028750|Ghir_D13G025490|Ghir_A11G026900|Ghir_A12G001170|Ghir_D05G000850|Ghir_D03G001500|Ghir_D11G028110|Ghir_A05G039380|Ghir_D08G018150|Ghir_A12G010490|Ghir_A05G039000|Ghir_A06G007300|Ghir_A08G008700|Ghir_D05G004780|Ghir_A08G002590|Ghir_D03G014640…
GO:0000139	Golgi membrane	Cellular_Component	Ghir_A08G018230|Ghir_A01G012910|Ghir_D11G002860|Ghir_A03G014190|Ghir_D11G003480|Ghir_D11G026290|Ghir_A04G012040|Ghir_D02G010150|Ghir_A11G003530|Ghir_D10G013830|Ghir_A05G018100|Ghir_D10G000650|Ghir_A10G012770|Ghir_A10G013770|Ghir_A04G010830|Ghir_A11G025680|Ghir_D09G016100|Ghir_A05G009290|Ghir_A04G008680|Ghir_A10G000690|Ghir_A03G014230|Ghir_D09G019790|Ghir_A05G042550|Ghir_A05G025920|Ghir_D09G002630…
GO:0003674	molecular_function	Molecular_Function	Ghir_D03G003540|Ghir_A03G022100|Ghir_A05G013400|Ghir_A05G002790|Ghir_D05G026670|Ghir_A08G017900|Ghir_D06G004600|Ghir_D08G025790|Ghir_D08G010020|Ghir_A08G012000|Ghir_A05G016660|Ghir_D07G009890|Ghir_A09G013770|Ghir_D07G003290|Ghir_D06G003790|Ghir_A06G021070|Ghir_A03G001000|Ghir_A05G025450|Ghir_A11G001280|Ghir_D01G006280|Ghir_Scaffold923G000030|Ghir_A08G001190|Ghir_A02G009310|Ghir_D08G027010|Ghir_D1…
GO:0005515	protein binding	Molecular_Function	Ghir_D10G004720|Ghir_A03G010670|Ghir_A10G022300|Ghir_D13G017770|Ghir_D11G003290|Ghir_A10G007390|Ghir_A05G029540|Ghir_A08G017320|Ghir_A07G002460|Ghir_A05G000810|Ghir_A01G020720|Ghir_D12G013430|Ghir_A13G001570|Ghir_D10G014290|Ghir_D07G020080|Ghir_A05G032660|Ghir_A13G010880|Ghir_D02G022010|Ghir_D05G034880|Ghir_A09G012590|Ghir_D05G002500|Ghir_D09G019790|Ghir_A05G042550|Ghir_A08G019700|Ghir_D11G026250…
GO:0046872	metal ion binding	Molecular_Function	Ghir_A09G003810|Ghir_D09G016100|Ghir_D07G007090|Ghir_A03G021300|Ghir_D08G006420|Ghir_D09G020720|Ghir_A05G024760|Ghir_A05G008390|Ghir_D10G002920|Ghir_A05G004790|Ghir_D09G014890|Ghir_A13G003180|Ghir_D11G032710|Ghir_A11G000150|Ghir_D12G023990|Ghir_A13G018400|Ghir_A08G019700|Ghir_D10G001160|Ghir_A06G021510|Ghir_A07G002460|Ghir_A10G006640|Ghir_A01G008100|Ghir_A01G019380|Ghir_D13G007760|Ghir_A10G007390…
GO:0005524	ATP binding	Molecular_Function	Ghir_A11G005870|Ghir_D12G003960|Ghir_A03G002780|Ghir_A09G022860|Ghir_D12G019870|Ghir_A08G004150|Ghir_A13G008170|Ghir_A05G039000|Ghir_D01G001190|Ghir_D12G004680|Ghir_D10G003820|Ghir_D11G026290|Ghir_A05G035480|Ghir_D13G001380|Ghir_A09G009940|Ghir_A12G005950|Ghir_D04G018070|Ghir_A07G015420|Ghir_A13G022300|Ghir_A12G027620|Ghir_D07G010520|Ghir_D07G006400|Ghir_D09G008960|Ghir_D06G016440|Ghir_D13G025490…
GO:0003677	DNA binding	Molecular_Function	Ghir_D01G020380|Ghir_D03G002510|Ghir_A09G022090|Ghir_D06G019060|Ghir_D08G001770|Ghir_D01G019050|Ghir_A09G013330|Ghir_D10G011160|Ghir_D10G010790|Ghir_A07G017610|Ghir_D04G011060|Ghir_A13G000160|Ghir_D12G028440|Ghir_D06G023610|Ghir_A04G004430|Ghir_A05G020370|Ghir_A11G009400|Ghir_A01G021200|Ghir_D11G030120|Ghir_D06G002410|Ghir_A03G002890|Ghir_D03G018570|Ghir_A08G021470|Ghir_D12G027190|Ghir_D05G027990…
GO:0016787	hydrolase activity	Molecular_Function	Ghir_D13G023880|Ghir_D05G012670|Ghir_D08G027590|Ghir_D02G017710|Ghir_A13G007100|Ghir_A08G019850|Ghir_D02G019570|Ghir_D06G001440|Ghir_D01G016910|Ghir_D12G004390|Ghir_A11G027450|Ghir_D09G018570|Ghir_A06G010820|Ghir_D11G029320|Ghir_A02G019310|Ghir_A13G008010|Ghir_D11G017190|Ghir_A12G023230|Ghir_D12G012210|Ghir_D05G006880|Ghir_D08G001660|Ghir_A11G015400|Ghir_D04G001830|Ghir_A06G003220|Ghir_D06G003240…
GO:0008270	zinc ion binding	Molecular_Function	Ghir_D12G023990|Ghir_A08G026250|Ghir_A07G002460|Ghir_A10G007390|Ghir_D13G007760|Ghir_A03G010670|Ghir_A03G010890|Ghir_D10G002920|Ghir_A04G011720|Ghir_A05G004790|Ghir_A04G002660|Ghir_D06G002210|Ghir_D04G001720|Ghir_D02G019360|Ghir_D12G004300|Ghir_D13G022430|Ghir_A11G034800|Ghir_A03G020170|Ghir_A12G010230|Ghir_D12G003960|Ghir_A11G005870|Ghir_D04G020690|Ghir_A12G028930|Ghir_A13G023560|Ghir_A09G016530…

## Sheet: Table S11-6
Table S11-6. GO annotation for specific DEGs in L2 of profile 18
GO ID	Term	Category	Gene
GO:0008150	biological_process	Biological_Process	Ghir_D04G019030|Ghir_A11G029100|Ghir_D11G025430|Ghir_D05G033490|Ghir_D02G013860|Ghir_A06G021180|Ghir_A12G019040|Ghir_D13G004950|Ghir_D08G015410|Ghir_D11G009390|Ghir_D08G003440|Ghir_A01G005860|Ghir_A05G043520|Ghir_A07G003430|Ghir_D01G022400|Ghir_D05G010060|Ghir_A04G003770|Ghir_A09G002840|Ghir_D08G021570|Ghir_D11G034480|Ghir_A09G006740|Ghir_A07G007120|Ghir_A09G019760|Ghir_A05G040660|Ghir_D07G012600…
GO:0009651	response to salt stress	Biological_Process	Ghir_A13G019040|Ghir_D06G013090|Ghir_D03G001230|Ghir_D02G013860|Ghir_A11G022260|Ghir_A05G029190|Ghir_A09G021420|Ghir_D02G012370|Ghir_D05G028670|Ghir_A08G001080|Ghir_D05G006870|Ghir_A01G003850|Ghir_D08G025970|Ghir_A09G003040|Ghir_A02G014820|Ghir_D12G029530|Ghir_D13G007810|Ghir_D04G009060|Ghir_D02G012090|Ghir_D01G021590|Ghir_A05G006810|Ghir_A12G020690|Ghir_D12G027410|Ghir_D12G003230|Ghir_A02G000960…
GO:0006468	protein phosphorylation	Biological_Process	Ghir_A03G002360|Ghir_D08G000700|Ghir_A05G012630|Ghir_D10G017910|Ghir_A05G039820|Ghir_D06G013600|Ghir_A08G024260|Ghir_A03G002980|Ghir_D02G020140|Ghir_A10G003340|Ghir_D01G008110|Ghir_A09G022520|Ghir_D08G021940|Ghir_A02G010480|Ghir_D11G025990|Ghir_D10G026720|Ghir_A04G000180|Ghir_A02G000960|Ghir_D11G009730|Ghir_D08G005950|Ghir_A11G035130|Ghir_D10G021750|Ghir_A12G028660|Ghir_D03G001230|Ghir_D07G000070…
GO:0055114	oxidation-reduction process	Biological_Process	Ghir_A12G007770|Ghir_D07G007820|Ghir_D08G011830|Ghir_D04G013470|Ghir_D06G007160|Ghir_D10G019720|Ghir_D02G010830|Ghir_D06G001600|Ghir_A07G021390|Ghir_A12G001530|Ghir_D05G023370|Ghir_D10G019310|Ghir_A05G040960|Ghir_D12G029050|Ghir_D08G026300|Ghir_A05G023500|Ghir_D13G004300|Ghir_D10G015560|Ghir_D02G016030|Ghir_A03G013950|Ghir_D09G023470|Ghir_D01G011050|Ghir_A07G014860|Ghir_D12G024400|Ghir_A10G005540…
GO:0006810	transport	Biological_Process	Ghir_D13G002460|Ghir_D06G011650|Ghir_D09G014800|Ghir_A10G007170|Ghir_D06G022430|Ghir_A06G020410|Ghir_A12G011150|Ghir_A08G013690|Ghir_A05G029260|Ghir_D12G003240|Ghir_A04G008780|Ghir_A07G024580|Ghir_D05G003010|Ghir_A03G010660|Ghir_D12G018820|Ghir_A10G005940|Ghir_D10G022410|Ghir_A04G004000|Ghir_A01G022390|Ghir_D08G004620|Ghir_A13G001270|Ghir_A05G032090|Ghir_D07G014070|Ghir_D13G019460|Ghir_D06G009670…
GO:0046686	response to cadmium ion	Biological_Process	Ghir_D08G006430|Ghir_D05G014800|Ghir_A12G028110|Ghir_A03G022230|Ghir_D05G026680|Ghir_D08G004620|Ghir_D03G016140|Ghir_A03G014430|Ghir_A02G001190|Ghir_A12G006050|Ghir_A04G008800|Ghir_D11G029820|Ghir_D07G011020|Ghir_A12G028500|Ghir_D07G015120|Ghir_A12G001530|Ghir_A02G003390|Ghir_A10G018790|Ghir_A05G009370|Ghir_D08G011830|Ghir_D04G013470|Ghir_A09G019860|Ghir_A01G001190|Ghir_D07G007820|Ghir_D02G003770…
GO:0005634	nucleus	Cellular_Component	Ghir_D10G003770|Ghir_A05G002950|Ghir_D09G002820|Ghir_A11G018080|Ghir_A01G022720|Ghir_D01G001600|Ghir_D12G014900|Ghir_A12G028290|Ghir_D07G021500|Ghir_D01G002440|Ghir_D07G022610|Ghir_A05G032540|Ghir_A04G013080|Ghir_D01G010250|Ghir_D05G012970|Ghir_D09G025610|Ghir_A02G015530|Ghir_D07G015120|Ghir_A02G019680|Ghir_D08G027310|Ghir_A02G011260|Ghir_D01G007880|Ghir_A13G000040|Ghir_D09G020770|Ghir_D12G029050…
GO:0005886	plasma membrane	Cellular_Component	Ghir_A05G038240|Ghir_D11G002060|Ghir_A05G032090|Ghir_D05G011410|Ghir_A13G024720|Ghir_D13G015680|Ghir_D05G003010|Ghir_D13G001620|Ghir_A13G006180|Ghir_A10G009640|Ghir_A07G007920|Ghir_A12G015200|Ghir_A11G029150|Ghir_D10G012350|Ghir_D06G011650|Ghir_A06G021560|Ghir_A01G020820|Ghir_D05G028670|Ghir_D06G013290|Ghir_D02G012370|Ghir_D05G015820|Ghir_A08G021760|Ghir_A04G000540|Ghir_D12G004570|Ghir_A09G021420…
GO:0005737	cytoplasm	Cellular_Component	Ghir_D11G031730|Ghir_D05G014800|Ghir_A02G017130|Ghir_D09G019240|Ghir_A10G023130|Ghir_D06G005320|Ghir_A11G007510|Ghir_A11G006130|Ghir_A04G009280|Ghir_A10G023660|Ghir_A04G008780|Ghir_A07G014860|Ghir_D10G014360|Ghir_D12G024400|Ghir_A12G028110|Ghir_A03G022230|Ghir_D05G026680|Ghir_A13G007570|Ghir_A05G029280|Ghir_D13G015430|Ghir_D02G022310|Ghir_D03G016140|Ghir_A13G003220|Ghir_A09G003520|Ghir_A03G003550…
GO:0016021	integral component of membrane	Cellular_Component	Ghir_A05G025390|Ghir_A05G025230|Ghir_A03G008810|Ghir_A04G015700|Ghir_A05G006350|Ghir_A11G019780|Ghir_A02G006020|Ghir_D06G022430|Ghir_A05G001020|Ghir_D13G021660|Ghir_D05G001750|Ghir_A03G023360|Ghir_D04G017100|Ghir_D11G033050|Ghir_A08G024200|Ghir_D08G015510|Ghir_A11G006910|Ghir_D12G018820|Ghir_A13G020840|Ghir_D12G016700|Ghir_D11G009820|Ghir_D09G020280|Ghir_D06G021260|Ghir_D03G011790|Ghir_D08G001230…
GO:0005829	cytosol	Cellular_Component	Ghir_A02G009000|Ghir_D07G021460|Ghir_D05G030260|Ghir_D10G022410|Ghir_D13G004300|Ghir_D04G002860|Ghir_D05G016450|Ghir_D12G012080|Ghir_A01G007760|Ghir_D09G016980|Ghir_D07G025020|Ghir_A04G008800|Ghir_A08G013690|Ghir_A02G002070|Ghir_A12G006050|Ghir_D03G008350|Ghir_A03G023460|Ghir_A01G007030|Ghir_D05G009800|Ghir_A12G028500|Ghir_D04G007840|Ghir_D05G039920|Ghir_A02G000280|Ghir_D07G007990|Ghir_D03G002830…
GO:0009507	chloroplast	Cellular_Component	Ghir_A01G022390|Ghir_A12G019060|Ghir_A11G006130|Ghir_A10G023660|Ghir_A01G010770|Ghir_A03G022230|Ghir_D09G009930|Ghir_A12G028110|Ghir_D12G020930|Ghir_A12G001830|Ghir_A08G011400|Ghir_D05G014850|Ghir_A12G024900|Ghir_A02G017130|Ghir_A10G005540|Ghir_A05G034950|Ghir_D09G019240|Ghir_A03G014430|Ghir_A01G001230|Ghir_A02G001190|Ghir_D07G008980|Ghir_A05G000650|Ghir_A06G019500|Ghir_A11G032700|Ghir_D06G005500…
GO:0016020	membrane	Cellular_Component	Ghir_D10G023580|Ghir_A04G000180|Ghir_A01G000590|Ghir_A13G020760|Ghir_A11G008040|Ghir_D07G021860|Ghir_D01G000090|Ghir_D03G019170|Ghir_D02G005530|Ghir_A03G022060|Ghir_D06G005470|Ghir_D06G009670|Ghir_A11G022960|Ghir_A12G014990|Ghir_D03G014060|Ghir_D02G020140|Ghir_A07G011780|Ghir_D04G019520|Ghir_A06G010350|Ghir_D12G007740|Ghir_D10G021750|Ghir_D05G031270|Ghir_A03G010660|Ghir_D01G012450|Ghir_A11G018440…
GO:0005739	mitochondrion	Cellular_Component	Ghir_A07G024430|Ghir_D02G010830|Ghir_A11G004470|Ghir_D13G010170|Ghir_A05G014440|Ghir_A13G007380|Ghir_D10G017950|Ghir_D05G006560|Ghir_D09G021750|Ghir_D06G001600|Ghir_A10G019020|Ghir_D13G022650|Ghir_D11G005800|Ghir_D07G007820|Ghir_A03G005780|Ghir_A09G019860|Ghir_A01G001190|Ghir_A07G024580|Ghir_D07G013590|Ghir_D13G004060|Ghir_A05G025230|Ghir_D08G011830|Ghir_A11G019780|Ghir_A02G001260|Ghir_D06G022430…
GO:0005794	Golgi apparatus	Cellular_Component	Ghir_D11G005810|Ghir_D11G034480|Ghir_D08G003510|Ghir_D06G013090|Ghir_D08G020580|Ghir_D06G019840|Ghir_D11G025050|Ghir_A01G017610|Ghir_A08G013660|Ghir_D06G018970|Ghir_A01G009390|Ghir_A05G004680|Ghir_D05G031050|Ghir_A04G008910|Ghir_D04G019030|Ghir_A11G022260|Ghir_D12G007790|Ghir_A07G018990|Ghir_A04G001100|Ghir_D05G011410|Ghir_D07G010120|Ghir_D03G014790|Ghir_A13G024720|Ghir_D06G011650|Ghir_D05G010190…
GO:0005783	endoplasmic reticulum	Cellular_Component	Ghir_D13G021660|Ghir_A01G020580|Ghir_A08G024200|Ghir_D10G006780|Ghir_A10G019470|Ghir_D12G016700|Ghir_A13G020840|Ghir_A05G025230|Ghir_A01G015580|Ghir_A03G008810|Ghir_A05G006350|Ghir_D06G022430|Ghir_D07G017810|Ghir_D10G019720|Ghir_A11G004470|Ghir_D13G010170|Ghir_A09G012860|Ghir_D02G003770|Ghir_D08G001920|Ghir_D09G020280|Ghir_D05G023370|Ghir_D10G019310|Ghir_A03G007910|Ghir_A05G002950|Ghir_A07G021390…
GO:0005576	extracellular region	Cellular_Component	Ghir_D07G008980|Ghir_D11G029160|Ghir_D05G016600|Ghir_A06G011670|Ghir_D11G033830|Ghir_A13G007570|Ghir_A03G004130|Ghir_D02G022310|Ghir_A06G002230|Ghir_A03G003550|Ghir_A08G022630|Ghir_D10G006110|Ghir_D05G014850|Ghir_A12G024900|Ghir_A10G005540|Ghir_A13G004710|Ghir_A05G034950|Ghir_D01G022380|Ghir_A11G007510|Ghir_D11G021410|Ghir_D05G032860|Ghir_A11G014210|Ghir_D04G008120|Ghir_A01G005740|Ghir_D13G002580…
GO:0009506	plasmodesma	Cellular_Component	Ghir_D12G007740|Ghir_A10G003210|Ghir_D02G005530|Ghir_D05G019570|Ghir_D09G013860|Ghir_D11G025990|Ghir_D12G003230|Ghir_A09G022980|Ghir_D05G000030|Ghir_D08G000520|Ghir_D11G032020|Ghir_A12G028660|Ghir_A08G006300|Ghir_D04G005880|Ghir_D08G027960|Ghir_D08G000700|Ghir_A05G012630|Ghir_D01G022390|Ghir_D13G022290|Ghir_A12G020690|Ghir_D03G014020|Ghir_D11G004360|Ghir_D01G016320|Ghir_A04G012740|Ghir_A09G003040…
GO:0005575	cellular_component	Cellular_Component	Ghir_D06G020920|Ghir_A13G003220|Ghir_A09G025200|Ghir_A13G007570|Ghir_A05G029280|Ghir_D01G000100|Ghir_D02G014830|Ghir_D13G015430|Ghir_A07G014860|Ghir_A01G010770|Ghir_A02G017130|Ghir_A10G005540|Ghir_D09G019240|Ghir_D07G023510|Ghir_A08G011400|Ghir_D05G014800|Ghir_D01G010790|Ghir_A12G028500|Ghir_A11G014210|Ghir_A11G029970|Ghir_A02G000280|Ghir_D03G002830|Ghir_A08G016440|Ghir_D08G027080|Ghir_D12G012080…
GO:0005773	vacuole	Cellular_Component	Ghir_A10G005820|Ghir_D04G008120|Ghir_D12G020740|Ghir_D04G007840|Ghir_D05G032860|Ghir_D05G016970|Ghir_A12G006050|Ghir_D11G022130|Ghir_A09G020670|Ghir_D06G020780|Ghir_D04G002860|Ghir_A13G007570|Ghir_D06G005500|Ghir_A05G034950|Ghir_A13G004710|Ghir_D08G006430|Ghir_D05G014850|Ghir_A08G011400|Ghir_D10G006110|Ghir_A11G006130|Ghir_D08G004620|Ghir_D12G024570|Ghir_D03G011790|Ghir_A04G010580|Ghir_A08G012930…
GO:0005774	vacuolar membrane	Cellular_Component	Ghir_A08G014700|Ghir_D04G017110|Ghir_D07G014070|Ghir_A11G018740|Ghir_A04G012740|Ghir_D04G016710|Ghir_D11G004360|Ghir_A07G006690|Ghir_D03G001060|Ghir_D12G012540|Ghir_D10G022620|Ghir_A11G034930|Ghir_D07G004820|Ghir_A10G010460|Ghir_D05G031270|Ghir_D03G015360|Ghir_A11G022290|Ghir_D12G003230|Ghir_A09G022980|Ghir_A09G010110|Ghir_D03G019170|Ghir_A10G003210|Ghir_A13G020000|Ghir_D12G007460|Ghir_D08G003510…
GO:0005768	endosome	Cellular_Component	Ghir_A04G008910|Ghir_D07G000070|Ghir_A07G018990|Ghir_D12G007790|Ghir_D12G007460|Ghir_D08G003510|Ghir_A08G013660|Ghir_D06G013090|Ghir_D11G008950|Ghir_D05G007580|Ghir_A10G012800|Ghir_D05G012870|Ghir_A02G006410|Ghir_D06G013290|Ghir_D13G018270|Ghir_D02G024990|Ghir_D12G004570|Ghir_D05G008780|Ghir_D05G003010|Ghir_D07G010120|Ghir_D05G011410|Ghir_A06G021560|Ghir_A06G020410|Ghir_D05G027540|Ghir_D02G012090…
GO:0070062	extracellular exosome	Cellular_Component	Ghir_A12G011150|Ghir_D11G034530|Ghir_D09G014800|Ghir_D04G019520|Ghir_A06G010350|Ghir_D03G014060|Ghir_A05G029740|Ghir_D04G019790|Ghir_A05G007300|Ghir_A05G016520|Ghir_D11G004360|Ghir_A05G029260|Ghir_A09G003040|Ghir_D05G028270|Ghir_D05G026910|Ghir_D12G026550|Ghir_D11G006470|Ghir_D09G012470|Ghir_D05G027540|Ghir_D01G005180|Ghir_A12G020690|Ghir_A13G006180|Ghir_A06G020410|Ghir_D04G011610|Ghir_A13G024720…
GO:0005802	trans-Golgi network	Cellular_Component	Ghir_D07G021460|Ghir_A11G029750|Ghir_A12G019000|Ghir_A06G005550|Ghir_A03G013950|Ghir_A12G004640|Ghir_A08G015330|Ghir_A01G022390|Ghir_D03G010400|Ghir_A08G000070|Ghir_A13G019310|Ghir_A11G007510|Ghir_D02G004410|Ghir_D11G011600|Ghir_D07G008980|Ghir_A11G032700|Ghir_A06G011670|Ghir_A01G018400|Ghir_D06G005500|Ghir_A05G000960|Ghir_A02G005340|Ghir_D05G031720|Ghir_D04G017100|Ghir_D11G005800|Ghir_A03G008810…
GO:0005789	endoplasmic reticulum membrane	Cellular_Component	Ghir_D07G004560|Ghir_A06G010350|Ghir_D11G025990|Ghir_D10G023580|Ghir_D01G000090|Ghir_A03G022060|Ghir_A12G011150|Ghir_D10G021750|Ghir_A03G010660|Ghir_A05G012100|Ghir_D08G004700|Ghir_D04G019140|Ghir_A08G006300|Ghir_A10G013670|Ghir_A07G006690|Ghir_D07G014690|Ghir_D12G012540|Ghir_D10G000280|Ghir_A09G002490|Ghir_A04G012740|Ghir_D11G004360|Ghir_A11G002880|Ghir_D08G001870|Ghir_D11G002890|Ghir_D04G017110…
GO:0005618	cell wall	Cellular_Component	Ghir_D02G016310|Ghir_A01G001190|Ghir_A10G019470|Ghir_D07G007820|Ghir_A11G020890|Ghir_A05G014440|Ghir_A07G024430|Ghir_A12G006150|Ghir_D13G017790|Ghir_D08G022660|Ghir_A02G015640|Ghir_A10G018790|Ghir_A13G019060|Ghir_D08G026300|Ghir_D13G002140|Ghir_D04G010050|Ghir_A12G006050|Ghir_D11G015820|Ghir_A03G013950|Ghir_D04G002860|Ghir_A11G005510|Ghir_A05G042720|Ghir_D07G007990|Ghir_D11G021410|Ghir_A10G013960…
GO:0000139	Golgi membrane	Cellular_Component	Ghir_A13G021680|Ghir_D11G005800|Ghir_D04G017100|Ghir_A03G008810|Ghir_A03G021230|Ghir_D10G012060|Ghir_A03G007910|Ghir_D10G019310|Ghir_D10G026210|Ghir_D02G008170|Ghir_A09G002450|Ghir_A06G005550|Ghir_A12G019000|Ghir_D07G021460|Ghir_D02G004410|Ghir_D02G017370|Ghir_D05G031720|Ghir_D06G005500|Ghir_D03G010400|Ghir_A11G007510|Ghir_D05G014850|Ghir_D08G006430|Ghir_A08G000070|Ghir_A08G001080|Ghir_D11G008950…
GO:0005515	protein binding	Molecular_Function	Ghir_A10G003340|Ghir_D07G024700|Ghir_A13G020760|Ghir_D04G019790|Ghir_D11G025990|Ghir_D09G013440|Ghir_A02G010480|Ghir_A04G000180|Ghir_A03G002980|Ghir_D11G017690|Ghir_A07G011850|Ghir_D05G000230|Ghir_A07G011780|Ghir_D04G019520|Ghir_D01G022880|Ghir_A11G006580|Ghir_A11G022960|Ghir_A11G001390|Ghir_D05G005960|Ghir_D02G020140|Ghir_D13G022350|Ghir_D06G005470|Ghir_A11G018440|Ghir_D08G000520|Ghir_D11G006490…
GO:0003674	molecular_function	Molecular_Function	Ghir_A04G013080|Ghir_D11G029150|Ghir_A10G000870|Ghir_A05G032540|Ghir_D11G000310|Ghir_A05G033930|Ghir_A02G015530|Ghir_D05G012970|Ghir_A08G018640|Ghir_D10G006560|Ghir_A12G002570|Ghir_D01G010250|Ghir_D11G011790|Ghir_D07G015120|Ghir_A02G015640|Ghir_A08G016810|Ghir_A02G011260|Ghir_A02G003390|Ghir_A10G005940|Ghir_D07G014340|Ghir_D09G002820|Ghir_D10G003770|Ghir_D13G019460|Ghir_A01G022720|Ghir_D05G023370…
GO:0005524	ATP binding	Molecular_Function	Ghir_A11G020890|Ghir_D08G017860|Ghir_D11G009820|Ghir_A10G015190|Ghir_A07G024430|Ghir_A09G025270|Ghir_D08G000950|Ghir_A08G003130|Ghir_D06G021990|Ghir_A01G001190|Ghir_D07G007820|Ghir_D06G015610|Ghir_A10G018790|Ghir_A06G019910|Ghir_A05G000590|Ghir_A12G005230|Ghir_A09G016670|Ghir_A05G030380|Ghir_A06G018820|Ghir_D07G003650|Ghir_D13G002140|Ghir_D09G025610|Ghir_A02G015530|Ghir_A01G019110|Ghir_D03G008260…
GO:0046872	metal ion binding	Molecular_Function	Ghir_A12G011150|Ghir_A07G023430|Ghir_D01G022880|Ghir_D11G017690|Ghir_D12G006090|Ghir_D04G019520|Ghir_A09G010110|Ghir_D07G024700|Ghir_D05G007800|Ghir_A09G003040|Ghir_D06G019230|Ghir_D11G004360|Ghir_A01G003850|Ghir_D12G022500|Ghir_A05G009790|Ghir_D06G022010|Ghir_A09G011670|Ghir_D05G027540|Ghir_D12G022120|Ghir_D12G012540|Ghir_D01G005180|Ghir_D13G022290|Ghir_A05G018850|Ghir_D12G004970|Ghir_A06G016860…
GO:0008270	zinc ion binding	Molecular_Function	Ghir_A11G018080|Ghir_A07G021390|Ghir_A10G005940|Ghir_D06G001770|Ghir_D05G012970|Ghir_A02G018760|Ghir_D12G029050|Ghir_A09G016670|Ghir_A10G018790|Ghir_A03G000650|Ghir_D06G015660|Ghir_A01G020580|Ghir_D08G011830|Ghir_A05G001020|Ghir_A07G017520|Ghir_A02G001260|Ghir_A13G007380|Ghir_D06G019700|Ghir_D06G021260|Ghir_D08G001230|Ghir_D07G023510|Ghir_D01G011150|Ghir_A03G014430|Ghir_A05G000960|Ghir_A08G016440…
GO:0004674	protein serine/threonine kinase activity	Molecular_Function	Ghir_A08G011400|Ghir_D11G031900|Ghir_A01G000620|Ghir_D02G022310|Ghir_D13G024480|Ghir_D04G016930|Ghir_A01G007760|Ghir_D01G002250|Ghir_D06G020780|Ghir_D03G002830|Ghir_D07G007990|Ghir_D13G009600|Ghir_A06G017540|Ghir_A07G021320|Ghir_D07G000580|Ghir_D09G025610|Ghir_D07G021500|Ghir_D12G014900|Ghir_A05G030380|Ghir_D05G022940|Ghir_A06G019910|Ghir_A12G005230|Ghir_D07G003650|Ghir_D09G020770|Ghir_A05G005290…
GO:0003677	DNA binding	Molecular_Function	Ghir_A10G019020|Ghir_A07G017520|Ghir_A13G010200|Ghir_A11G029360|Ghir_D05G026430|Ghir_A05G021140|Ghir_A09G016670|Ghir_D12G003820|Ghir_D07G009450|Ghir_D07G022610|Ghir_D01G001600|Ghir_D10G003400|Ghir_D03G008350|Ghir_A03G023460|Ghir_A08G025060|Ghir_A01G000620|Ghir_D03G016140|Ghir_A11G026910|Ghir_A12G017630|Ghir_D01G011150|Ghir_A12G012430|Ghir_D06G003290|Ghir_A03G014430|Ghir_D05G026680|Ghir_D11G010490…
GO:0016301	kinase activity	Molecular_Function	Ghir_A13G014410|Ghir_D03G008880|Ghir_A08G017030|Ghir_D07G000070|Ghir_D03G001230|Ghir_A08G006630|Ghir_A07G007920|Ghir_D13G015090|Ghir_D06G014950|Ghir_D03G016640|Ghir_A10G004710|Ghir_A08G024260|Ghir_A05G039820|Ghir_D10G017910|Ghir_A05G012630|Ghir_D08G000700|Ghir_A03G002360|Ghir_D11G009730|Ghir_A12G028660|Ghir_D10G021750|Ghir_A02G000960|Ghir_D08G021940|Ghir_D01G008110|Ghir_D05G007800|Ghir_A10G003340…
